# Supplementary material for: The low affinity glucose transporter HxtB is also involved in glucose signalling and metabolism in Aspergillus nidulans
Source: Sci Rep. 2017 Mar 31;7:45073. doi: 10.1038/srep45073 (PMC5374493; doi:10.1038/srep45073)
Supplement: Supplementary Table S1 [file srep45073-s2.xls]

## Sheet: all genes low
TranscriptID	FPKM_high glucose	FPKM_low glucose	Pvalue	Adjusted Pvalue	Log2FoldChange	AN code	Description
TCONS_00012462	647.271	0.757914	0.00005	0.000217136	-9.73812	AN3228	pkfE, Predicted prenyltransferase; aspernidine A secondary metabolism gene cluster member
TCONS_00012465	356.981	0.430201	0.00005	0.000217136	-9.69662	AN3225	pkfB, Putative cytochrome P450; aspernidine A secondary metabolism gene cluster member
TCONS_00012463	328.837	0.427073	0.00005	0.000217136	-9.58867	AN3227	pkfD, Predicted monooxygenase; aspernidine A secondary metabolism gene cluster member
TCONS_00009941	177.743	0.250478	0.00005	0.000217136	-9.4709	AN8928	atrA, Putative plasma membrane ATP-binding cassette (ABC) transporter with a predicted role in multidrug resistance; transcript induced by the fungicide imazalil
TCONS_00012461	577.453	1.27834	0.00005	0.000217136	-8.81929	AN3229	pkfF, Putative aryl-alcohol oxidase-related protein; choline dehydrogenase; aspernidine A secondary metabolism gene cluster member
TCONS_00012464	3167.29	9.11522	0.00005	0.000217136	-8.44076	AN3226	pkfC, Has domain protein; aspernidine A secondary metabolism gene cluster member; protein levels decrease in response to farnesol
TCONS_00013315	145.527	0.424207	0.00005	0.000217136	-8.4223	AN3230	pkfA, Polyketide synthase; predicted backbone enzyme of the aspernidine A secondary metabolism gene cluster
TCONS_00005844	127.493	0.534947	0.00005	0.000217136	-7.89681	AN5860	mstE, Low affinity glucose transporter of the major facilitator superfamily (MFS); transcriptionally repressed by growth on xylose
TCONS_00006135	87.9479	0.419219	0.00005	0.000217136	-7.7128	AN6789	Protein of unknown function
TCONS_00006367	23.6495	0.15717	0.00265	0.00828674	-7.23334	AN6401	Putative hydrophobin
TCONS_00010914	57.862	0.422727	0.00005	0.000217136	-7.09675	AN2548	easC, Putative acyltransferase; required for emericellamide biosynthesis; emericellamide (eas) biosynthetic gene cluster member
TCONS_00004594	47.8743	0.379076	0.00005	0.000217136	-6.98062	AN7836	Ortholog of A. fumigatus Af293 : Afu7g01060
TCONS_00015242	522.138	4.75141	0.00005	0.000217136	-6.77993	AN5424	Ortholog of Aspergillus flavus NRRL 3357 : AFL2T_08852
TCONS_00010938	16.0675	0.222888	0.00005	0.000217136	-6.17168	AN2578	Has domain(s) with predicted peroxidase activity
TCONS_00009898	43.6042	0.609628	0.00005	0.000217136	-6.16039	AN8979	alcA, Alcohol dehydrogenase with a role in two-carbon compound metabolism; expression is negatively regulated by glucose; transcript upregulated by exposure to ethanol; protein levels decrease in response to farnesol
TCONS_00013328	16.3549	0.289129	0.00005	0.000217136	-5.82187	AN3206	Putative aryl-alcohol oxidase-related protein
TCONS_00007153	3.55949	0.0636982	0.0103	0.0272775	-5.80427	AN6788	Putative transcription factor
TCONS_00013916	133.351	2.57541	0.00005	0.000217136	-5.69428	AN8436	Has domain(s) with predicted hydrolase activity
TCONS_00003488	225.859	4.67901	0.00005	0.000217136	-5.59307	AN3961	Ortholog of Aspergillus versicolor : Aspve1_0054191
TCONS_00003880	21.5569	0.473806	0.00005	0.000217136	-5.50771	AN3491	Predicted transmembrane transporter
TCONS_00003857	5.25065	0.119808	0.00005	0.000217136	-5.45371	AN3520	Ortholog of A. niger CBS 513.88 : An04g10140
TCONS_00011440	147.151	4.29715	0.00005	0.000217136	-5.09777	AN1814	Protein of unknown function
TCONS_00004775	24.3655	0.801092	0.00005	0.000217136	-4.92673	AN7214	Ortholog of A. nidulans FGSC A4 : AN8162
TCONS_00011915	6.85661	0.235536	0.00005	0.000217136	-4.86347	AN2370	Ortholog of A. nidulans FGSC A4 : AN10160
TCONS_00013864	1.17086	0.0433603	0.00005	0.000217136	-4.75505	AN8369	Has domain(s) with predicted role in biosynthetic process
TCONS_00013820	1.58536	0.0605955	0.00265	0.00828674	-4.70946	AN8327	pgaC; Protein with polygalacturonase activity, involved in degradation of pectin (
TCONS_00000606	15.4479	0.629662	0.00005	0.000217136	-4.61669	AN4363	Has domain(s) with predicted UDP-N-acetylmuramate dehydrogenase activity
TCONS_00014433	1.83145	0.0901596	0.00005	0.000217136	-4.34436	AN5467	Ortholog of Aspergillus terreus NIH2624 : ATET_07601
TCONS_00004029	12.495	0.647264	0.00005	0.000217136	-4.27085	AN7251	Has domain(s) with predicted oxidoreductase activity and role in metabolic process
TCONS_00011292	2190.51	118.268	0.00005	0.000217136	-4.21113	AN1624	oliC, Subunit 9 of the mitochondrial inner membrane F1F0-ATPase complex; mutation confers oligomycin resistance; palA-dependent expression independent of pH
TCONS_00009421	347.333	20.6698	0.00005	0.000217136	-4.07073	AN0457	Protein of unknown function
TCONS_00009806	3.87151	0.231443	0.00005	0.000217136	-4.06416	AN0010	Possible pseudogene, similar to amino acid transporter
TCONS_00008494	232.732	14.6	0.00005	0.000217136	-3.99462	AN0054	Putative adenylate-forming enzyme
TCONS_00000116	1244.24	80.3256	0.00005	0.000217136	-3.95326	AN4923	Putative 3-hydroxy-3-methylglutaryl coenzyme A synthase with a predicted role in sterol metabolism
TCONS_00003840	4.06122	0.26831	0.0001	0.000416687	-3.91994	AN3537	Has domain(s) with predicted O-methyltransferase activity
TCONS_00002855	1.45674	0.100361	0.0028	0.00868913	-3.85948	AN3490	Predicted acetyl CoA synthase; inp secondary metabolite gene cluster member
TCONS_00002833	1.05713	0.0742295	0.0029	0.00896396	-3.83201	AN3536	Has domain(s) with predicted FAD binding, oxidoreductase activity and role in metabolic process
TCONS_00008866	104.003	7.46215	0.00005	0.000217136	-3.80089	AN1140	qutC, Dehydroshikimate dehydratase, involved in quinic acid utilization
TCONS_00008599	0.716848	0.0527293	0.00265	0.00828674	-3.76499	AN11823	Ortholog(s) have role in secondary metabolite biosynthetic process
TCONS_00009770	46.9321	3.61358	0.00005	0.000217136	-3.69907	AN0055	tpmA, Transmembrane protein involved in regulation of conidium development; required for expression of brlA; predicted oxidoreductase with FAD-binding and haem-binding domains
TCONS_00014546	3.60968	0.298133	0.00005	0.000217136	-3.59784	AN5311	Has domain(s) with predicted oxidoreductase activity and role in metabolic process
TCONS_00007496	13.7151	1.17684	0.00005	0.000217136	-3.54277	AN1321	Ortholog of Aspergillus versicolor : Aspve1_0068355
TCONS_00010195	3.66405	0.342082	0.0004	0.00150155	-3.42103	AN1650	Has domain(s) with predicted nucleotide binding
TCONS_00014487	1.35951	0.130751	0.00325	0.00987504	-3.37819	AN5396	conserved uncharacterized ORF
TCONS_00003928	563.927	60.5885	0.00005	0.000217136	-3.21839	AN7385	Putative phosphatidylserine decarboxylase with a predicted role in phospholipid metabolism
TCONS_00008258	2.97885	0.320954	0.00005	0.000217136	-3.21432	AN0332	Has domain(s) with predicted role in transmembrane transport and integral to membrane localization
TCONS_00010061	10.0218	1.09562	0.00005	0.000217136	-3.19333	AN1472	Ortholog(s) have malate:hydrogen symporter activity
TCONS_00013946	44.8143	5.14883	0.00005	0.000217136	-3.12164	AN8478	Ortholog of A. fumigatus Af293 : Afu2g00870
TCONS_00009883	2.54339	0.294022	0.00005	0.000217136	-3.11276	AN9000	Has domain(s) with predicted role in transmembrane transport and integral to membrane localization
TCONS_00007505	1.31792	0.154983	0.01695	0.0421392	-3.08808	AN1310	Has domain(s) with predicted UDP-N-acetylmuramate dehydrogenase activity, flavin adenine dinucleotide binding activity and role in oxidation-reduction process
TCONS_00004997	24.6189	2.9443	0.00005	0.000217136	-3.06377	AN7463	meaA, Major ammonium transporter of A. nidulans; transcript upregulated by nitrate limitation
TCONS_00005487	6.45847	0.781154	0.00005	0.000217136	-3.04751	AN6281	Ortholog of Aspergillus versicolor : Aspve1_0028217 and Aspergillus sydowii : Aspsy1_0151548
TCONS_00009363	24.8154	3.21	0.00005	0.000217136	-2.95059	AN0530	Has domain(s) with predicted oxidoreductase activity and role in metabolic process
TCONS_00001729	24.6999	3.23233	0.00005	0.000217136	-2.93386	AN8727	Ortholog of A. nidulans FGSC A4 : AN3303
TCONS_00013188	4.47852	0.586224	0.00005	0.000217136	-2.9335	AN3386	Putative polyketide synthase
TCONS_00002611	62.1779	8.36588	0.00005	0.000217136	-2.89381	AN3817	Putative 3-hydroxy-3-methylglutaryl-coenzyme A (HMG-CoA) reductase isozyme with a predicted role in sterol metabolism
TCONS_00012427	7.06124	0.960435	0.00005	0.000217136	-2.87816	AN3279	Has domain(s) with predicted nucleotide binding
TCONS_00006014	48.5229	6.60438	0.00005	0.000217136	-2.87717	AN6645	bioF, Putative 8-amino-7-oxononanoate synthase with a predicted role in Coenzyme A and pantothenate biosynthesis
TCONS_00013723	0.92884	0.132954	0.00935	0.0251274	-2.8045	AN2707	Ortholog(s) have amine transmembrane transporter activity, role in amine transport, ascospore wall assembly, transmembrane transport and prospore membrane localization
TCONS_00005139	4176.47	599.991	0.00005	0.000217136	-2.79927	AN7594	DUF636 domain-containing protein
TCONS_00014710	82.5998	11.998	0.00005	0.000217136	-2.78334	AN8434	Ortholog of A. fumigatus Af293 : Afu7g06200
TCONS_00002492	3.78184	0.552097	0.0009	0.00314876	-2.7761	AN3970	Kinesin-family protein
TCONS_00013915	93.0604	13.6034	0.00005	0.000217136	-2.7742	AN8435	Protein of unknown function
TCONS_00012718	8.7416	1.27876	0.00005	0.000217136	-2.77315	AN2941	Ortholog of A. nidulans FGSC A4 : AN5437
TCONS_00013763	0.940029	0.138034	0.01045	0.0275958	-2.76768	AN10332	Has domain(s) with predicted role in transmembrane transport and integral to membrane localization
TCONS_00004564	4.06968	0.600038	0.00005	0.000217136	-2.76179	AN7798	Ortholog of A. nidulans FGSC A4 : AN6764
TCONS_00012345	31.0348	4.5873	0.00005	0.000217136	-2.75817	AN3384	Ortholog(s) have trichothecene 3-O-acetyltransferase activity and role in secondary metabolic process
TCONS_00011623	36.6587	5.47523	0.00005	0.000217136	-2.74316	AN2020	Has domain(s) with predicted sequence-specific DNA binding
TCONS_00013765	1.2147	0.183028	0.00175	0.00571809	-2.73046	AN2639	Has domain(s) with predicted hydrolase activity
TCONS_00015143	1.26949	0.192995	0.0001	0.000416687	-2.71762	AN5550	Has domain(s) with predicted UDP-N-acetylmuramate dehydrogenase activity
TCONS_00010178	4.12374	0.632938	0.00005	0.000217136	-2.70382	AN1616	Ortholog of A. nidulans FGSC A4 : AN5887
TCONS_00004049	85.4205	13.2882	0.00005	0.000217136	-2.68443	AN7223	Has domain(s) with predicted sequence-specific DNA binding RNA polymerase II transcription factor activity
TCONS_00011889	22.8068	3.57708	0.00005	0.000217136	-2.67261	AN2336	Putative phospholipase C
TCONS_00005817	15.8663	2.50187	0.00005	0.000217136	-2.66489	AN5905	Has domain(s) with predicted oxidoreductase activity and role in carotenoid biosynthetic process
TCONS_00001677	35.1531	5.58711	0.00005	0.000217136	-2.65348	AN8774	Transcript induced in response to calcium dichloride in a CrzA-dependent manner
TCONS_00004769	2.07625	0.331252	0.00005	0.000217136	-2.64798	AN12267	Has domain(s) with predicted UDP-N-acetylmuramate dehydrogenase activity
TCONS_00004623	0.873095	0.139305	0.00925	0.0248914	-2.64789	AN7384	Ortholog of Aspergillus versicolor : Aspve1_0148542
TCONS_00011558	7.43998	1.19387	0.00005	0.000217136	-2.63965	AN1941	Predicted glycosylphosphatidylinositol (GPI)-anchored protein
TCONS_00010530	5.1699	0.836993	0.0028	0.00868913	-2.62685	AN2084	conserved uncharacterized ORF
TCONS_00007653	25.3871	4.18809	0.00005	0.000217136	-2.59973	AN1142	Has domain(s) with predicted UDP-N-acetylmuramate dehydrogenase activity
TCONS_00001813	0.764167	0.127083	0.00485	0.0141581	-2.58811	AN8635	Has domain(s) with predicted hydrolase activity
TCONS_00014534	10.5882	1.77304	0.00005	0.000217136	-2.57816	AN5330	Has domain(s) with predicted N-acetyltransferase activity
TCONS_00011040	3.74506	0.641937	0.00005	0.000217136	-2.54449	AN8943	Ortholog of A. fumigatus Af293 : Afu2g00900
TCONS_00011233	6.61042	1.14937	0.00005	0.000217136	-2.52389	AN1549	Ortholog of A. fumigatus Af293 : Afu8g05600
TCONS_00008699	112.416	19.5917	0.00005	0.000217136	-2.52053	AN1356	Ortholog of A. fumigatus Af293 : Afu1g09300
TCONS_00003920	4.87932	0.859983	0.00005	0.000217136	-2.5043	AN7399	Putative cytochrome P450
TCONS_00001508	13.1493	2.34495	0.00005	0.000217136	-2.48736	AN4394	Ortholog(s) have role in asexual sporulation resulting in formation of a cellular spore
TCONS_00006153	1.4462	0.258467	0.0034	0.0103001	-2.48422	AN11985	Ortholog of A. fumigatus Af293 : Afu3g01210
TCONS_00012968	16.2406	2.90697	0.00005	0.000217136	-2.48201	AN2648	Has domain(s) with predicted UDP-N-acetylmuramate dehydrogenase activity
TCONS_00012065	178.193	32.1576	0.00005	0.000217136	-2.47021	AN2549	easD, Putative acyl-CoA ligase; required for emericellamide biosynthesis; emericellamide (eas) biosynthetic gene cluster member
TCONS_00014352	149.876	27.41	0.00005	0.000217136	-2.451	AN5563	gldB, Putative dehydrogenase with a predicted role in carbohydrate metabolism; NADP+-dependent glycerol dehydrogenase; required for osmotolerance; transcript downregulated by growth in glycerol; expression upregulated after exposure to farnesol
TCONS_00002366	3.04373	0.55812	0.00005	0.000217136	-2.44719	AN4117	Putative cytochrome P450
TCONS_00005367	146.367	27.6518	0.00005	0.000217136	-2.40414	AN6450	Tetrahydroxynaphthalene reductase
TCONS_00008553	0.787562	0.149697	0.00305	0.00935946	-2.39535	AN9264	Protein of unknown function
TCONS_00012483	106.876	20.3267	0.00005	0.000217136	-2.39449	AN3208	Has domain(s) with predicted oxidoreductase activity and role in oxidation-reduction process
TCONS_00003564	31.3392	6.0496	0.00005	0.000217136	-2.37306	AN3879	spt10, Putative GNAT-type acetyltransferase
TCONS_00000797	18.013	3.48517	0.00005	0.000217136	-2.36974	AN8726	Has domain(s) with predicted amino acid transmembrane transporter activity
TCONS_00006177	3.62528	0.704054	0.00005	0.000217136	-2.36433	AN6839	Protein of unknown function
TCONS_00011996	2.64901	0.530514	0.00005	0.000217136	-2.31999	AN2475	mstB, Putative sugar transporter
TCONS_00009629	227.542	45.7658	0.00005	0.000217136	-2.31379	AN0234	Has domain(s) with predicted hydrolase activity
TCONS_00006303	1.78995	0.361865	0.00565	0.0161828	-2.3064	AN6470	Protein with lysozyme activity, involved in carbohydrate catabolism
TCONS_00010168	0.891018	0.180378	0.0003	0.00115729	-2.30444	AN1605	Ortholog of Aspergillus sydowii : Aspsy1_0679421
TCONS_00010023	44.4859	9.01111	0.00005	0.000217136	-2.30357	AN1438	Ortholog of A. fumigatus Af293 : Afu8g04290
TCONS_00014464	0.662189	0.134386	0.00205	0.0065947	-2.30086	AN5427	Has domain(s) with predicted chromate transmembrane transporter activity and role in chromate transport
TCONS_00007510	1.6893	0.343039	0.0007	0.00251378	-2.29998	AN1304	Protein of unknown function
TCONS_00002886	1.58801	0.324083	0.00995	0.0265299	-2.29279	AN7875	Protein of unknown function; predicted secondary metabolism gene cluster member
TCONS_00002841	2.75103	0.569685	0.00005	0.000217136	-2.27174	AN3518	Ortholog of A. fumigatus Af293 : Afu3g03810
TCONS_00011139	3.86443	0.803202	0.00175	0.00571809	-2.26642	AN1443	Ortholog of A. fumigatus Af293 : Afu8g04310
TCONS_00009935	2.82761	0.594171	0.00005	0.000217136	-2.25063	AN8933	Has domain(s) with predicted acyl-CoA hydrolase activity and role in acyl-CoA metabolic process
TCONS_00008114	0.766617	0.1612	0.019	0.0465877	-2.24966	AN0526	Has domain(s) with predicted iron ion binding
TCONS_00012739	8.0862	1.74526	0.0013	0.00437687	-2.21202	AN2922	Ortholog of A. nidulans FGSC A4 : AN1515
TCONS_00014463	22.4152	4.83852	0.00005	0.000217136	-2.21184	AN5428	Putative peroxin with a predicted role in peroxisome biogenesis
TCONS_00008733	43.0044	9.37145	0.00005	0.000217136	-2.19814	AN1312	Has domain(s) with predicted nucleotide binding
TCONS_00009127	0.790482	0.173424	0.00235	0.00743996	-2.18843	AN10126	Ortholog(s) have cytoplasm
TCONS_00001501	223.994	49.932	0.00005	0.000217136	-2.16542	AN4401	Putative asparagine synthase with a predicted role in asparagine metabolism
TCONS_00006281	1.16317	0.261327	0.00005	0.000217136	-2.15413	AN9441	Ortholog(s) have (R)-carnitine transmembrane transporter activity
TCONS_00013272	4.35028	0.978458	0.0008	0.00283098	-2.15253	AN3280	Has domain(s) with predicted sequence-specific DNA binding RNA polymerase II transcription factor activity
TCONS_00003858	2.50083	0.563266	0.00005	0.000217136	-2.15052	AN3519	Ortholog of A. nidulans FGSC A4 : AN2646
TCONS_00004645	65.8313	14.8435	0.00005	0.000217136	-2.14894	AN7351	Ortholog(s) have endoplasmic reticulum localization
TCONS_00011426	918.806	209.071	0.00005	0.000217136	-2.13577	AN1805	canB, Putative carbonic anhydrase; required for growth in ambient CO2 conditions; protein expressed at increased levels during osmoadaptation
TCONS_00008868	3.11182	0.708195	0.00005	0.000217136	-2.13554	AN1138	qutD, Putative quinate permease with a predicted role in quinic acid utilization; mutants fail to grow on quinic acid as a sole carbon source at pH
TCONS_00007657	2.91338	0.66525	0.00005	0.000217136	-2.13073	AN1137	qutB, Putative quinate 5-dehydrogenase with a predicted role in aromatic amino acid biosynthesis
TCONS_00010163	2.08952	0.485023	0.00005	0.000217136	-2.10704	AN1599	pbcR, Zn(II)(2)Cys(6)-type transcription factor; responsible for the production of the diterpene compound, ent-pimara-8(14),15-diene; member of the PbcR-activated diterpene cluster
TCONS_00002090	1.13845	0.26561	0.00005	0.000217136	-2.09969	AN8135	Has domain(s) with predicted transferase activity
TCONS_00009198	1.47118	0.345039	0.00005	0.000217136	-2.09214	AN0744	Has domain(s) with predicted catalytic activity
TCONS_00005773	79.7625	18.7141	0.00005	0.000217136	-2.09159	AN5940	Has domain(s) with predicted carbon-sulfur lyase activity and role in metabolic process
TCONS_00007794	16.5183	3.87567	0.00005	0.000217136	-2.09154	AN10136	trkC, Has domain(s) with predicted cation transmembrane transporter activity and role in cation transport, transmembrane transport
TCONS_00010165	18.2823	4.2939	0.00005	0.000217136	-2.09009	AN1601	Putative cytochrome P450; O-methylsterigmatocystin oxidoreductase with a predicted role in sterigmatocystin/aflatoxin biosynthesis
TCONS_00007039	22.2697	5.2321	0.00005	0.000217136	-2.08962	AN6646	Protein of unknown function
TCONS_00002565	71.4022	16.8424	0.00005	0.000217136	-2.08387	AN3869	Putative mevalonate kinase with a predicted role in sterol metabolism
TCONS_00014648	0.917925	0.218129	0.00015	0.00061128	-2.07319	AN8340	Has domain(s) with predicted role in transmembrane transport and integral to membrane localization
TCONS_00003362	4.18552	0.997663	0.00005	0.000217136	-2.06878	AN4127	Ortholog(s) have intracellular localization
TCONS_00010880	4.38157	1.05739	0.00005	0.000217136	-2.05094	AN2506	Has domain(s) with predicted NAD binding
TCONS_00004113	186.099	44.9191	0.00005	0.000217136	-2.05067	AN7143	Ortholog(s) have cytosol localization
TCONS_00013189	90.3052	21.8628	0.00005	0.000217136	-2.04633	AN3385	Putative transcription factor
TCONS_00007656	11.439	2.79573	0.00005	0.000217136	-2.03266	AN1139	qutH, Zinc-finger containing protein of the quinic acid utilization (qut) gene cluster; transcript inducible by quinate
TCONS_00012386	6.93189	1.70381	0.00005	0.000217136	-2.02448	AN3339	Has domain(s) with predicted nucleotide binding
TCONS_00004628	44.8972	11.2226	0.00005	0.000217136	-2.00022	AN7378	Ortholog of A. niger CBS 513.88 : An15g07560
TCONS_00000562	457.472	114.685	0.00005	0.000217136	-1.99601	AN4414	Putative diphosphomevalonate decarboxylase with a predicted role in sterol metabolism
TCONS_00011342	19.3535	4.86207	0.00005	0.000217136	-1.99296	AN1673	Ortholog(s) have 3-deoxy-7-phosphoheptulonate synthase activity
TCONS_00010370	3.60887	0.914526	0.00005	0.000217136	-1.98045	AN1884	Putative cytochrome P450
TCONS_00011959	992.744	254.49	0.00005	0.000217136	-1.96381	AN2435	aclA, Putative ATP citrate synthase with a predicted role in TCA intermediate metabolism; transcript downregulated upon shift from glucose to ethanol and after exposure to farnesol; protein induced by farnesol
TCONS_00007038	39.0679	10.0676	0.00005	0.000217136	-1.95627	AN6644	biA, Putative bifunctional dethiobiotin synthetase/adenosylmethionine-8-amino-7-oxononanoate aminotransferase, enzyme of the biotin biosynthesis pathway; common mutation in laboratory strains
TCONS_00004413	2.61724	0.676009	0.00005	0.000217136	-1.95293	AN7607	Ortholog of A. fumigatus Af293 : Afu2g15480
TCONS_00005011	6.7634	1.75368	0.00005	0.000217136	-1.94736	AN7482	Ortholog of A. fumigatus Af293 : Afu2g05690
TCONS_00008098	2.02049	0.524932	0.0047	0.0137597	-1.9445	AN0548	Ortholog of Aspergillus brasiliensis : Aspbr1_0045481 and Aspergillus terreus NIH2624 : ATET_08579
TCONS_00002348	7.91152	2.0689	0.00005	0.000217136	-1.93509	AN12101	Ortholog(s) have NADPH dehydrogenase activity
TCONS_00008239	173.525	46.3088	0.00005	0.000217136	-1.90579	AN0354	aroG, Putative 3-deoxy-D-arabino-heptulosonate 7-phosphate synthase with a predicted role in aromatic amino acid family biosynthesis; protein expressed at increased levels in a hapX mutant versus wild-type; feedback-inhibited by phenylalanine
TCONS_00000400	17.523	4.71561	0.00005	0.000217136	-1.89373	AN4599	Ortholog(s) have polynucleotide 5'-hydroxyl-kinase activity and role in cleavage in ITS2 between 5.8S rRNA and LSU-rRNA of tricistronic rRNA transcript (SSU-rRNA
TCONS_00011896	138.843	37.4968	0.00005	0.000217136	-1.88861	AN2343	Putative nitroreductase
TCONS_00011766	21.1289	5.71877	0.00005	0.000217136	-1.88544	AN2205	Protein of unknown function
TCONS_00002456	267.749	72.7063	0.00005	0.000217136	-1.88073	AN4025	Has domain(s) with predicted hydrolase activity
TCONS_00009879	0.643508	0.174937	0.00365	0.0109823	-1.87913	AN9004	Predicted monooxygenase
TCONS_00010764	1.85799	0.508534	0.00005	0.000217136	-1.86932	AN2375	Has domain(s) with predicted sequence-specific DNA binding RNA polymerase II transcription factor activity
TCONS_00000386	120.604	33.0286	0.00005	0.000217136	-1.86848	AN4616	ssz1, Putative 70 kilodalton heat shock protein; protein induced by farnesol
TCONS_00008121	1.26314	0.345989	0.00525	0.0151693	-1.86822	AN0510	Predicted glycosylphosphatidylinositol (GPI)-anchored protein
TCONS_00015241	2.13124	0.591966	0.00005	0.000217136	-1.84811	AN5429	Ortholog of A. nidulans FGSC A4 : AN8498
TCONS_00007830	32.3933	9.02545	0.00005	0.000217136	-1.84362	AN0897	Ortholog(s) have cytosol
TCONS_00003191	926.794	258.632	0.00005	0.000217136	-1.84135	AN8275	citA, Mitochondrial citrate synthase with a predicted role in the TCA cycle
TCONS_00011017	19.5399	5.45471	0.00005	0.000217136	-1.84085	AN8967	Has domain(s) with predicted UDP-N-acetylmuramate dehydrogenase activity
TCONS_00004558	90.589	25.2951	0.00005	0.000217136	-1.84048	AN7792	Putative lysophosphoplipase A
TCONS_00013326	353.798	98.9619	0.00005	0.000217136	-1.83798	AN3209	Putative high affinity copper transporter
TCONS_00014650	8.02978	2.27714	0.00005	0.000217136	-1.81814	AN8344	Has domain(s) with predicted ATP binding
TCONS_00003190	531.05	150.602	0.00005	0.000217136	-1.81811	AN8274	Ortholog(s) have DNA binding
TCONS_00003814	6.04752	1.72598	0.00005	0.000217136	-1.80893	AN3566	mns1C, Putative alpha-mannosidase with a predicted role in mannose polymer metabolism
TCONS_00014059	10.1705	2.9051	0.0088	0.0237936	-1.80773	AN5126	Ortholog of A. fumigatus Af293 : Afu1g07490
TCONS_00011633	5.24361	1.50107	0.00005	0.000217136	-1.80457	AN2037	Predicted NAD binding oxidoreductase
TCONS_00010770	67.2305	19.3595	0.00005	0.000217136	-1.79607	AN2383	Protein of unknown function
TCONS_00009408	1.1376	0.327664	0.00035	0.00132804	-1.7957	AN0477	Has domain(s) with predicted homogentisate 1
TCONS_00008625	10.4263	3.00424	0.00005	0.000217136	-1.79516	AN9364	Protein of unknown function
TCONS_00006918	135.279	39.408	0.00005	0.000217136	-1.77938	AN6503	Has domain(s) with predicted nucleic acid binding
TCONS_00006278	20.8928	6.08773	0.00005	0.000217136	-1.77903	AN6952	Has domain(s) with predicted O-methyltransferase activity
TCONS_00000526	352.796	102.891	0.00005	0.000217136	-1.77772	AN4462	pyc2, Putative pyruvate carboxylase or glutathione synthase
TCONS_00006130	14.8805	4.34253	0.00005	0.000217136	-1.77682	AN6780	Ortholog of A. nidulans FGSC A4 : AN10401
TCONS_00008600	13.7826	4.03577	0.00005	0.000217136	-1.77193	AN11824	Protein of unknown function
TCONS_00005814	316.635	92.8864	0.00005	0.000217136	-1.76928	AN5907	Putative ribose-5-phosphate isomerase
TCONS_00013836	1.64066	0.482312	0.00005	0.000217136	-1.76624	AN8345	Has domain(s) with predicted sequence-specific DNA binding RNA polymerase II transcription factor activity
TCONS_00004974	60.9062	18.0298	0.00005	0.000217136	-1.7562	AN7430	hisHF, Putative glutamine amidotransferase with a predicted role in histidine metabolism
TCONS_00013078	1.40287	0.418764	0.00295	0.00909643	-1.74417	AN9123	Ortholog of Aspergillus brasiliensis : Aspbr1_0040215
TCONS_00007016	20.9815	6.27839	0.00005	0.000217136	-1.74065	AN6620	Has domain(s) with predicted hydrolase activity
TCONS_00003878	16.1545	4.83873	0.00005	0.000217136	-1.73924	AN3493	Predicted threonine-type endopeptidase
TCONS_00001336	2.33011	0.706983	0.00005	0.000217136	-1.72065	AN4609	Ortholog of A. nidulans FGSC A4 : AN3342
TCONS_00008633	23.2416	7.12179	0.00005	0.000217136	-1.7064	AN9380	Putative chitin deacetylase
TCONS_00008126	44.2104	13.582	0.00005	0.000217136	-1.70269	AN10096	Has domain(s) with predicted hydrolase activity
TCONS_00008865	72.8494	22.5353	0.00005	0.000217136	-1.69273	AN11843	Ortholog of A. fumigatus Af293 : Afu1g11535
TCONS_00009309	4.72673	1.46654	0.00005	0.000217136	-1.68843	AN0601	Has domain(s) with predicted role in transmembrane transport and integral to membrane localization
TCONS_00001491	97.1526	30.2125	0.00005	0.000217136	-1.68511	AN4415	Ortholog(s) have holocytochrome-c synthase activity
TCONS_00011172	8.59894	2.70261	0.00005	0.000217136	-1.6698	AN1481	Has domain(s) with predicted role in transmembrane transport and integral to membrane localization
TCONS_00011289	1.89541	0.595768	0.00005	0.000217136	-1.66969	AN1622	Protein of unknown function
TCONS_00006202	70.4015	22.1368	0.00005	0.000217136	-1.66916	AN6865	Ortholog(s) have endoplasmic reticulum
TCONS_00013025	267.655	84.177	0.00005	0.000217136	-1.66888	AN9179	Ortholog(s) have cytoplasm localization
TCONS_00013775	0.773529	0.243451	0.00475	0.0138821	-1.66782	AN2623	Has domain(s) with predicted hydrolase activity, acting on ester bonds activity and role in GPI anchor metabolic process, intracellular protein transport
TCONS_00007274	31.8943	10.0711	0.00005	0.000217136	-1.66307	AN6936	Putative 2-hydroxychromene-2-carboxylate isomerase
TCONS_00001052	69.3853	21.9117	0.00005	0.000217136	-1.66293	AN4950	Ortholog of A. fumigatus Af293 : Afu3g10370
TCONS_00002117	1717.16	544.172	0.00005	0.000217136	-1.65789	AN8176	Has domain(s) with predicted structural constituent of ribosome activity
TCONS_00007354	3.88166	1.23722	0.00005	0.000217136	-1.64957	AN9297	Has domain(s) with predicted oleate hydratase activity and role in fatty acid metabolic process
TCONS_00011291	1.17079	0.374016	0.00555	0.0159502	-1.64631	AN11882	Ortholog of A. fumigatus Af293 : Afu4g09340
TCONS_00005391	12.1021	3.87135	0.00005	0.000217136	-1.64435	AN6405	Has domain(s) with predicted cation binding
TCONS_00007037	120.179	38.5902	0.00005	0.000217136	-1.63887	AN6643	bioB, Putative biotin synthase with a predicted role in Coenzyme A and pantothenate biosynthesis
TCONS_00012441	3.03759	0.977859	0.0011	0.0037746	-1.63523	AN3262	Ortholog of Aspergillus glaucus : Aspgl1_0062845
TCONS_00012072	14.0444	4.54958	0.00005	0.000217136	-1.62619	AN2565	Ortholog of Aspergillus versicolor : Aspve1_0081276 and Aspergillus sydowii : Aspsy1_0042056
TCONS_00013310	5.26157	1.70546	0.01845	0.045403	-1.62533	AN3234	Has domain(s) with predicted nucleotide binding
TCONS_00010795	25.2519	8.2168	0.00005	0.000217136	-1.61974	AN10301	Has domain(s) with predicted nucleotide binding activity
TCONS_00001892	0.896415	0.291749	0.0055	0.0158199	-1.61944	AN7874	Protein of unknown function; predicted secondary metabolism gene cluster member
TCONS_00009998	1012.41	330.59	0.00005	0.000217136	-1.61468	AN1409	Putative acetyl-CoA C-acetyltransferase with a predicted role in fatty acid metabolism
TCONS_00003605	49.3072	16.1391	0.00005	0.000217136	-1.61124	AN3827	Ortholog(s) have nucleolus localization
TCONS_00008162	11.2902	3.72484	0.00005	0.000217136	-1.59982	AN0456	Ortholog of Aspergillus versicolor : Aspve1_0078338 and Aspergillus sydowii : Aspsy1_0196121
TCONS_00009854	1.41449	0.467569	0.001	0.00346649	-1.59703	AN9031	Has domain(s) with predicted catalytic activity and role in metabolic process
TCONS_00010106	107.168	35.6111	0.00005	0.000217136	-1.58948	AN1524	Putative methylenetetrahydrofolate dehydrogenase (NAD+) with a predicted role in one-carbon metabolism
TCONS_00000983	3.14229	1.05356	0.00005	0.000217136	-1.57654	AN5033	Predicted glycosylphosphatidylinositol (GPI)-anchored protein
TCONS_00003943	4.06918	1.36582	0.00005	0.000217136	-1.57497	AN10937	srpkE, Has domain(s) with predicted ATP binding, protein kinase activity, transferase activity, transferring phosphorus-containing groups activity and role in protein phosphorylation
TCONS_00012097	10.6541	3.59933	0.00005	0.000217136	-1.5656	AN2596	Putative cytochrome P450
TCONS_00009197	281.775	95.5594	0.00005	0.000217136	-1.56007	AN0745	Putative nucleolar protein
TCONS_00010758	6.54919	2.2287	0.00005	0.000217136	-1.55512	AN10299	Has domain(s) with predicted carboxy-lyase activity
TCONS_00003023	11.6239	3.96107	0.0127	0.0328562	-1.55313	AN8069	Has domain(s) with predicted membrane localization
TCONS_00002544	57.7128	19.677	0.00005	0.000217136	-1.55238	AN3894	Putative aconitate hydratase with a predicted role in the TCA cycle
TCONS_00000612	5.9226	2.02615	0.00005	0.000217136	-1.54749	AN4355	Ortholog(s) have cytosol localization
TCONS_00013168	2746.32	940.627	0.00005	0.000217136	-1.54581	AN3413	Protein with homology to ribosomal protein S2 and S5
TCONS_00003927	120.75	41.4607	0.00005	0.000217136	-1.5422	AN7387	pcrA, Putative pyrroline-5-carboxylate reductase with a predicted role in proline metabolism
TCONS_00003087	50.7146	17.4303	0.00005	0.000217136	-1.54081	AN8155	Has domain(s) with predicted nucleotide binding
TCONS_00002180	43.3231	14.8905	0.00005	0.000217136	-1.54074	AN8247	Ortholog(s) have role in maturation of 5.8S rRNA from tricistronic rRNA transcript (SSU-rRNA
TCONS_00002334	1809.44	623.1	0.00005	0.000217136	-1.53801	AN4163	cpcB, Protein with seven WD repeats, involved in cross-pathway control of the response to amino acid starvation; required for sexual development; palA-dependent expression independent of pH; protein induced by farnesol
TCONS_00008115	1.16549	0.404252	0.00425	0.0125723	-1.52761	AN0524	Has domain(s) with predicted nucleotide binding activity
TCONS_00008129	1.54764	0.53782	0.00005	0.000217136	-1.52487	AN0498	Has domain(s) with predicted role in transmembrane transport and integral to membrane localization
TCONS_00003881	10.7589	3.75178	0.00005	0.000217136	-1.51989	AN3489	Ortholog(s) have endoplasmic reticulum localization
TCONS_00004847	2383.71	831.479	0.00005	0.000217136	-1.51946	AN7107	Ortholog(s) have cell surface
TCONS_00012902	1879.2	655.582	0.00005	0.000217136	-1.51927	AN2734	Ortholog(s) have LSU rRNA binding activity
TCONS_00011696	58.5746	20.4519	0.00005	0.000217136	-1.51804	AN2110	Has domain(s) with predicted oxidoreductase activity and role in oxidation-reduction process
TCONS_00007086	397.318	139.308	0.00005	0.000217136	-1.51201	AN6708	pdhA, Putative dihydrolipoamide S-acetyltransferase with a predicted role in pyruvate metabolism
TCONS_00010257	3.91781	1.37427	0.00005	0.000217136	-1.51138	AN1732	prnB, Proline transporter; localized to plasma membrane, mislocalized in shrA null mutant; expression is regulated by carbon and nitrogen repression; negatively regulated by CreA
TCONS_00005910	60.5512	21.2612	0.00005	0.000217136	-1.50993	AN6521	lysF, Homoaconitate hydratase, enzyme of the lysine biosynthesis pathway; negatively regulated by the CCAAT-binding complex AnCF (HapB/C/E)
TCONS_00006358	1.39566	0.490215	0.00015	0.00061128	-1.50946	AN6413	Ortholog of A. nidulans FGSC A4 : AN6419
TCONS_00007416	0.731343	0.25768	0.0062	0.0175509	-1.50497	AN9388	Has domain(s) with predicted oxidoreductase activity and role in metabolic process
TCONS_00009916	1.06834	0.377012	0.0101	0.0268595	-1.50269	AN8962	Has domain(s) with predicted solute:proton antiporter activity, role in cation transport, transmembrane transport and integral component of membrane localization
TCONS_00011593	34.0616	12.0455	0.00005	0.000217136	-1.49965	AN1983	Ortholog(s) have role in ascospore formation and cytosol
TCONS_00010438	2040.67	724.762	0.00005	0.000217136	-1.49347	AN1964	Ortholog of S. cerevisiae RPS6B and RPS6A
TCONS_00009326	463.055	164.615	0.00005	0.000217136	-1.49209	AN0579	Putative isopentenyl-diphosphate delta-isomerase with a predicted role in sterol metabolism
TCONS_00014863	27.5171	9.79508	0.00005	0.000217136	-1.4902	AN5155	Ortholog(s) have tRNA-specific adenosine-34 deaminase activity
TCONS_00014877	19.2393	6.84981	0.00005	0.000217136	-1.48992	AN5175	Ortholog(s) have mitochondrial outer membrane localization
TCONS_00015166	1687.44	601.112	0.00005	0.000217136	-1.48913	AN5520	Has domain(s) with predicted role in ribosome biogenesis and ribonucleoprotein complex localization
TCONS_00013668	43.7266	15.5767	0.00005	0.000217136	-1.48912	AN2794	Has domain(s) with predicted substrate-specific transmembrane transporter activity
TCONS_00006547	2431.21	867.574	0.00005	0.000217136	-1.48662	AN6202	rpI3, Putative ribosomal protein L3
TCONS_00002178	31.4399	11.2258	0.00005	0.000217136	-1.48578	AN11063	Putative Class III chitinase
TCONS_00000620	13.3219	4.75751	0.00005	0.000217136	-1.48552	AN4348	Ortholog of A. fumigatus Af293 : Afu7g00760
TCONS_00012513	1521.33	546.416	0.00005	0.000217136	-1.47726	AN3172	Ortholog of S. cerevisiae RPS0A and RPS0B
TCONS_00010793	3.65616	1.31367	0.00005	0.000217136	-1.47672	AN2408	Ortholog of Aspergillus versicolor : Aspve1_0038287 and Aspergillus sydowii : Aspsy1_0026664
TCONS_00003361	2.99938	1.07861	0.0001	0.000416687	-1.47549	AN10507	hsp20, Ortholog(s) have identical protein binding, mRNA binding, unfolded protein binding activity
TCONS_00006106	31.2031	11.2211	0.00005	0.000217136	-1.47548	AN6752	aoxA, Putative multifunctional enzyme with a predicted role in fatty acid degradation; required for beta-oxidation
TCONS_00013162	685.411	246.615	0.00005	0.000217136	-1.47471	AN3421	Has domain(s) with predicted nucleotide binding activity
TCONS_00002570	1357.21	489.673	0.00005	0.000217136	-1.47075	AN11419	Ortholog(s) have cytosol localization
TCONS_00014363	13.0021	4.69145	0.00005	0.000217136	-1.47064	AN5547	Has domain(s) with predicted nucleotide binding
TCONS_00001521	470.695	170.825	0.00005	0.000217136	-1.46227	AN4376	gdhA, Putative NADP-linked glutamate dehydrogenase; predicted role in glutamate/glutamine metabolism; involved in nitrogen catabolite repression; induced by low nitrate; intracellular, menadione stress-induced protein; protein induced by farnesol
TCONS_00009870	9.33866	3.40313	0.00005	0.000217136	-1.45635	AN11158	Protein of unknown function
TCONS_00009038	35.7382	13.0245	0.00005	0.000217136	-1.45624	AN0946	Ortholog(s) have role in cellular response to biotic stimulus
TCONS_00006767	3104.73	1132.22	0.00005	0.000217136	-1.45531	AN5960	Ortholog(s) have mRNA binding activity and role in maturation of SSU-rRNA from tricistronic rRNA transcript (SSU-rRNA
TCONS_00000731	21.957	8.01319	0.00005	0.000217136	-1.45423	AN8799	Ortholog(s) have cytosol
TCONS_00006271	5.12351	1.87794	0.00005	0.000217136	-1.44798	AN6944	Ortholog of A. fumigatus Af293 : Afu7g01770
TCONS_00012976	1.06859	0.391871	0.0116	0.0303417	-1.44725	AN9531	Has domain(s) with predicted nucleotide binding activity
TCONS_00010284	10.9061	4.00906	0.00005	0.000217136	-1.4438	AN1767	Has domain(s) with predicted catalytic activity
TCONS_00015229	13.3989	4.92957	0.00005	0.000217136	-1.44258	AN5440	Putative cytochrome c peroxidase
TCONS_00002400	2478.26	912.121	0.00005	0.000217136	-1.44203	AN4087	Putative 40S ribosomal protein subunit
TCONS_00000144	15.0652	5.5466	0.00005	0.000217136	-1.44154	AN10618	Ortholog(s) have RNA binding activity
TCONS_00000979	1.07035	0.39436	0.00005	0.000217136	-1.4405	AN5037	Has domain(s) with predicted flavin adenine dinucleotide binding
TCONS_00014137	2631.14	969.748	0.00005	0.000217136	-1.44001	AN5222	Ortholog(s) have structural constituent of ribosome activity and role in maturation of SSU-rRNA from tricistronic rRNA transcript (SSU-rRNA
TCONS_00007662	3027.01	1116.76	0.00005	0.000217136	-1.43858	AN1122	Ortholog(s) have cytosol localization
TCONS_00000825	661.643	244.187	0.00005	0.000217136	-1.43807	AN8692	prxA, Thioredoxin-dependent peroxidase; intracellular; PRX5-like domain; highly similar to the allergen Aspf3 from related fungi; menadione stress-repressed protein; osmoadaptation-induced protein; repressed by starvation-induced autophagy
TCONS_00007547	165.249	61.0269	0.00005	0.000217136	-1.43713	AN1274	Ortholog(s) have alditol:NADP+ 1-oxidoreductase activity
TCONS_00012912	0.964276	0.358093	0.00455	0.0133589	-1.42911	AN2726	Protein of unknown function
TCONS_00001345	2253.69	839.763	0.00005	0.000217136	-1.42423	AN4594	Ortholog(s) have role in maturation of SSU-rRNA from tricistronic rRNA transcript (SSU-rRNA
TCONS_00014132	367.023	136.844	0.00005	0.000217136	-1.42334	AN5210	pkiA, Putative pyruvate kinase with a predicted role in gluconeogenesis and glycolysis; intracellular, menadione stress-induced protein
TCONS_00006493	470.543	175.602	0.00005	0.000217136	-1.42202	AN6246	cycA, Cytochrome C
TCONS_00004225	2342.14	875.095	0.00005	0.000217136	-1.42031	AN7003	Ortholog(s) have cell surface
TCONS_00007695	151.753	56.8046	0.00005	0.000217136	-1.41764	AN1094	ndiF, Putative mitochondrial NADH dehydrogenase (ubiquinone) with a predicted role in energy metabolism
TCONS_00003470	6.92009	2.59253	0.00005	0.000217136	-1.41643	AN3976	Has domain(s) with predicted nucleotide binding activity
TCONS_00003068	52.7907	19.8782	0.00005	0.000217136	-1.4091	AN9506	Has domain(s) with predicted amino acid transmembrane transporter activity
TCONS_00004288	29.0173	10.9302	0.00005	0.000217136	-1.40859	AN7458	Ortholog(s) have small-subunit processome localization
TCONS_00015165	161.454	60.8463	0.00005	0.000217136	-1.40788	AN5526	Ortholog(s) have nucleolus localization
TCONS_00014836	7.87802	2.97246	0.00005	0.000217136	-1.40618	AN5119	Ortholog(s) have tRNA (uracil) methyltransferase activity
TCONS_00014993	2027.42	765.908	0.00005	0.000217136	-1.40441	AN5719	Ortholog(s) have structural constituent of ribosome activity and cytosol
TCONS_00011337	61.9973	23.5114	0.00005	0.000217136	-1.39885	AN1666	Putative nucleolar GTPase
TCONS_00005740	3139.74	1191.16	0.00005	0.000217136	-1.39828	AN9468	Ortholog(s) have role in maturation of SSU-rRNA from tricistronic rRNA transcript (SSU-rRNA
TCONS_00006059	73.706	28.0687	0.00005	0.000217136	-1.39282	AN6698	Ortholog(s) have nucleolus localization
TCONS_00001088	1151.94	438.724	0.00005	0.000217136	-1.39268	AN10614	Ortholog(s) have G-quadruplex DNA binding
TCONS_00004503	483.179	184.179	0.00005	0.000217136	-1.39145	AN7710	Ortholog(s) have intracellular localization
TCONS_00005387	0.682069	0.26014	0.00315	0.00961708	-1.39063	AN6418	Has domain(s) with predicted role in transmembrane transport and integral to membrane localization
TCONS_00008049	5.29592	2.02143	0.00005	0.000217136	-1.38951	AN0617	Has domain(s) with predicted lyase activity and role in metabolic process
TCONS_00007582	33.1759	12.7	0.00005	0.000217136	-1.3853	AN10173	Ortholog(s) have nucleolus localization
TCONS_00002125	19.6964	7.54047	0.00005	0.000217136	-1.38521	AN8183	Putative ribosomal RNA processing complex subunit
TCONS_00000621	51.1045	19.5745	0.00005	0.000217136	-1.38447	AN4346	Has domain(s) with predicted nucleic acid binding
TCONS_00007637	1039.71	398.467	0.00005	0.000217136	-1.38365	AN1160	Predicted glycosylphosphatidylinositol (GPI)-anchored protein
TCONS_00001183	2717.23	1044.33	0.00005	0.000217136	-1.37956	AN4803	Ortholog(s) have rRNA binding
TCONS_00003729	5.91383	2.27499	0.00005	0.000217136	-1.37823	AN3679	Ortholog(s) have cytosol
TCONS_00011597	64.9725	25.0354	0.00005	0.000217136	-1.37586	AN1990	Putative homocitrate synthase with a predicted role in pyruvate metabolism
TCONS_00001079	2499.67	966.926	0.00005	0.000217136	-1.37026	AN4916	Ortholog(s) have role in ribosome biogenesis and cell surface
TCONS_00014080	31.767	12.2905	0.00005	0.000217136	-1.36999	AN5151	gprP, Putative G-protein coupled receptor; haemolysin III-related protein; locus contains the conserved upstream open reading frame (uORF) AN5151-uORF
TCONS_00000365	38.3454	14.8543	0.00005	0.000217136	-1.36818	AN4648	Ortholog(s) have cytosol
TCONS_00008552	2.99562	1.16145	0.00005	0.000217136	-1.36693	AN9262	Ortholog of A. nidulans FGSC A4 : AN7126
TCONS_00005130	192.533	74.8444	0.00005	0.000217136	-1.36314	AN7588	Putative ribulose-phosphate 3-epimerase with a predicted role in the pentose-phosphate shunt
TCONS_00010689	9.85645	3.83157	0.00045	0.00167321	-1.36313	AN2257	Ortholog of A. fumigatus Af293 : Afu3g14870
TCONS_00002555	50.3618	19.6371	0.00005	0.000217136	-1.35874	AN10472	Ortholog(s) have cytosol localization
TCONS_00011816	12.8576	5.02064	0.00005	0.000217136	-1.35668	AN2258	Ortholog of A. fumigatus Af293 : Afu5g06560
TCONS_00002034	42.9906	16.7889	0.00005	0.000217136	-1.35651	AN8073	Ortholog(s) have nucleus localization
TCONS_00010389	166.783	65.173	0.00005	0.000217136	-1.35563	AN1913	Putative lysyl-tRNA synthetase with a predicted role in lysine metabolism
TCONS_00013091	33.1293	12.9507	0.00005	0.000217136	-1.35508	AN9102	Has domain(s) with predicted DNA-directed RNA polymerase activity and role in transcription
TCONS_00008410	17.7209	6.96745	0.0027	0.00841984	-1.34675	AN0141	Ortholog(s) have double-stranded DNA 5'-3' exodeoxyribonuclease activity
TCONS_00012326	23.3964	9.20808	0.00005	0.000217136	-1.34531	AN3420	Transcript induced in response to calcium dichloride in a CrzA-dependent manner
TCONS_00010757	5.03081	1.98171	0.00005	0.000217136	-1.34405	AN10296	Ortholog(s) have fumarate reductase (NADH) activity
TCONS_00009616	28.2752	11.1766	0.00005	0.000217136	-1.33906	AN0247	Ortholog(s) have role in cellular response to nitrogen starvation
TCONS_00008085	32.1525	12.7178	0.00005	0.000217136	-1.33808	AN0565	pyrABCN, Multifunctional enzyme with carbamoyl-phosphate synthase (CPSase) and aspartate carbamoyltransferase (ATCase) activities that catalyze the first two steps in pyrimidine biosynthesis
TCONS_00014201	1568.58	621.91	0.00005	0.000217136	-1.33468	AN5746	acuN, Putative phosphopyruvate hydratase with a predicted role in gluconeogenesis and glycolysis; intracellular; protein abundance decreased by menadione stress; protein induced by farnesol
TCONS_00003886	354.805	140.806	0.00005	0.000217136	-1.33332	AN3481	Ortholog(s) have carbohydrate binding activity
TCONS_00000214	1714.86	681.757	0.00005	0.000217136	-1.33076	AN4802	60S ribosomal protein L21
TCONS_00006966	29.9702	11.9193	0.00005	0.000217136	-1.33023	AN6556	Ortholog(s) have mRNA binding activity
TCONS_00008159	48.8121	19.4276	0.00005	0.000217136	-1.32913	AN0461	Ortholog of A. fumigatus Af293 : Afu1g04370
TCONS_00004360	201.17	80.6887	0.00005	0.000217136	-1.31798	AN7540	Ortholog(s) have role in ascospore formation
TCONS_00001188	2548.16	1022.39	0.00005	0.000217136	-1.31751	AN4794	Putative ribosomal protein
TCONS_00007459	35.2937	14.18	0.00005	0.000217136	-1.31555	AN1367	bop1, utative WD40 repeat nucleolar protein; ortholog of S. cerevisiae Erb1p which has role in rRNA processing and ribosomal large subunit biogenesis; expression reduced after exposure to farnesol
TCONS_00007995	141.611	56.9047	0.00005	0.000217136	-1.31531	AN0695	Putative snoRNP component with a predicted role in ribosomal RNA pseudouridinylation
TCONS_00007498	426.539	171.414	0.00005	0.000217136	-1.3152	AN1319	Ortholog(s) have RNA binding activity and role in mRNA splicing
TCONS_00014094	868.722	349.248	0.00005	0.000217136	-1.31464	AN5162	pdhB, Putative pyruvate dehydrogenase (lipoamide) with a predicted role in pyruvate metabolism
TCONS_00001492	31.2482	12.5717	0.00005	0.000217136	-1.3136	AN10551	Ortholog(s) have role in regulation of transcription from RNA polymerase II promoter
TCONS_00007722	92.5397	37.26	0.00005	0.000217136	-1.31244	AN1045	Has domain(s) with predicted RNA binding
TCONS_00006792	11.2459	4.53022	0.00005	0.000217136	-1.31175	AN5918	catC, Putative catalase with a predicted role in gluconic acid and gluconate metabolism
TCONS_00013574	182.33	73.8426	0.00005	0.000217136	-1.30403	AN2914	Putative argininosuccinate lyase with a predicted role in arginine metabolism
TCONS_00004066	79.3841	32.1704	0.00005	0.000217136	-1.30312	AN7205	Ortholog(s) have role in ribosome biogenesis and cytosol
TCONS_00008274	20.3699	8.26475	0.00005	0.000217136	-1.3014	AN0305	Ortholog(s) have snoRNA binding activity
TCONS_00014453	23.2266	9.425	0.00005	0.000217136	-1.30122	AN5438	Ortholog(s) have Hsp70 protein binding
TCONS_00007552	364.691	148.504	0.00005	0.000217136	-1.29617	AN1270	Putative translation initiation factor 3
TCONS_00007048	0.703182	0.286663	0.0156	0.0392718	-1.29454	AN6659	Has domain(s) with predicted nucleotide binding
TCONS_00001495	103.558	42.4312	0.00005	0.000217136	-1.28725	AN4409	argB, Ornithine carbamoyltransferase of the arginine biosynthesis pathway; catalyzes a step in the biosynthesis of arginine precursor ornithine; mutants show reduced rate of DNA damage repair; protein abundance decreased by menadione
TCONS_00002190	31.6595	13.0019	0.00005	0.000217136	-1.28391	AN12203	Ortholog(s) have tRNA-intron endonuclease activity
TCONS_00003399	3732.95	1534.65	0.00005	0.000217136	-1.28241	AN4073	Putative cytosolic small ribosomal subunit protein S12
TCONS_00002283	2209.29	908.712	0.00005	0.000217136	-1.28169	AN4222	Ortholog(s) have cytosol
TCONS_00009526	66.4231	27.4577	0.00005	0.000217136	-1.27447	AN10055	Ortholog(s) have cell division site
TCONS_00006000	1355.74	560.922	0.00005	0.000217136	-1.27321	AN6630	Putative nascent polypeptide-associated complex subunit alpha
TCONS_00010698	2745.62	1136.21	0.00005	0.000217136	-1.2729	AN2275	Ortholog(s) have structural constituent of ribosome activity
TCONS_00000900	19.8214	8.20277	0.00005	0.000217136	-1.27287	AN8604	ngn23, Putative GNAT-type acetyltransferase
TCONS_00006315	2.18503	0.905548	0.00005	0.000217136	-1.27079	AN10811	Putative cytochrome P450
TCONS_00008695	31.7474	13.1908	0.00005	0.000217136	-1.26711	AN1366	Ortholog(s) have nucleus localization
TCONS_00000053	2723.48	1132.01	0.00005	0.000217136	-1.26656	AN5014	Ortholog(s) have cytosol
TCONS_00001423	1766.3	734.285	0.00005	0.000217136	-1.26632	AN4494	Ortholog(s) have cytosol
TCONS_00006970	1234.07	514.736	0.00005	0.000217136	-1.26152	AN6563	Putative translation elongation factor EF-1 gamma
TCONS_00007469	246.011	102.912	0.00005	0.000217136	-1.25731	AN10182	Putative translation initiation factor 3
TCONS_00012975	1.01243	0.424244	0.0007	0.00251378	-1.25486	AN2636	Putative F-box protein
TCONS_00003699	4324.44	1813.66	0.00005	0.000217136	-1.25361	AN3706	S. cerevisiae ortholog RPS10A has role in rRNA export from nucleus
TCONS_00003251	78.5697	32.9719	0.00005	0.000217136	-1.25274	AN4250	Ortholog(s) have organic acid transmembrane transporter activity
TCONS_00001449	22.2145	9.33241	0.00005	0.000217136	-1.25118	AN4460	Putative 18S rRNA processing complex subunit
TCONS_00008736	45.0246	18.9235	0.00005	0.000217136	-1.25053	AN1306	Protein with similarity to mammalian gelsolin
TCONS_00009176	2751.02	1157.85	0.00005	0.000217136	-1.24852	AN0776	Ortholog(s) have structural constituent of ribosome activity
TCONS_00012518	119.577	50.4066	0.00005	0.000217136	-1.24626	AN3167	nop58, Putative ribosome biogenesis protein; ortholog of S. cerevisiae Nop58p; expression reduced after exposure to farnesol
TCONS_00002249	259.877	109.553	0.00005	0.000217136	-1.2462	AN4259	Ortholog(s) have role in translational initiation and cytosol
TCONS_00007172	71.4096	30.1121	0.00005	0.000217136	-1.24578	AN6809	Ortholog of A. fumigatus Af293 : Afu5g00680
TCONS_00006617	28.6655	12.0932	0.00005	0.000217136	-1.24511	AN6126	accA, Putative acetyl-CoA carboxylase with a predicted role in cytosolic fatty acid formation
TCONS_00007596	51.0962	21.5764	0.00005	0.000217136	-1.24376	AN1215	Putative GTPase
TCONS_00009083	211.68	89.3905	0.00005	0.000217136	-1.24369	AN0893	adB, Putative adenylosuccinate synthase with a predicted role in purine metabolism; induced by ammonium and adenosine
TCONS_00008134	131.084	55.4384	0.00005	0.000217136	-1.24153	AN0490	Putative CTP synthase with a predicted role in pyrimidine metabolism
TCONS_00015093	307.473	130.19	0.00005	0.000217136	-1.23984	AN5601	Putative saccharopine dehydrogenase (NADP+, L-glutamate-forming) with a predicted role in lysine metabolism
TCONS_00009107	15.736	6.66513	0.0195	0.0476532	-1.23936	AN0865	Ortholog(s) have cytosol
TCONS_00001590	3121.14	1324.09	0.00005	0.000217136	-1.23707	AN8870	Expression increased in salt-adapted strains
TCONS_00003656	14.755	6.27073	0.00005	0.000217136	-1.2345	AN3763	Has domain(s) with predicted role in transmembrane transport and integral to membrane localization
TCONS_00010369	431.541	183.761	0.00005	0.000217136	-1.23166	AN1883	Putative argininosuccinate synthase with a predicted role in arginine metabolism
TCONS_00005999	2321.49	989.336	0.00005	0.000217136	-1.23052	AN6629	Putative ribosomal protein L14
TCONS_00007635	1012.62	431.643	0.00005	0.000217136	-1.23018	AN1162	Ortholog(s) have guanyl-nucleotide exchange factor activity
TCONS_00009135	10.9076	4.65146	0.0013	0.00437687	-1.22957	AN0828	Putative amidase
TCONS_00008951	261.117	111.465	0.00005	0.000217136	-1.22811	AN1047	Putative heat shock protein
TCONS_00000674	281.003	119.955	0.00005	0.000217136	-1.22809	AN8866	Putative phosphoglycerate dehydrogenase with a predicted role in glycine
TCONS_00005842	87.6224	37.4358	0.00005	0.000217136	-1.22688	AN5865	Putative GTP-binding protein
TCONS_00012675	3101.03	1325.33	0.00005	0.000217136	-1.2264	AN2980	Ortholog(s) have structural constituent of ribosome activity
TCONS_00007422	630.621	269.981	0.00005	0.000217136	-1.22392	AN9403	pdhC, Putative pyruvate dehydrogenase (lipoamide) with a predicted role in pyruvate metabolism
TCONS_00008237	353.969	151.747	0.00005	0.000217136	-1.22195	AN0357	Putative ubiquinol-cytochrome-c reductase subunit with a predicted role in energy metabolism
TCONS_00012300	3164.91	1357.48	0.00005	0.000217136	-1.22124	AN10416	Putative 60s ribosomal protein similar to subunits L15 and L27
TCONS_00011134	21.8141	9.38169	0.00005	0.000217136	-1.21734	AN1434	Ortholog(s) have snoRNA binding activity
TCONS_00006311	8.30825	3.57799	0.00005	0.000217136	-1.2154	AN10815	Has domain(s) with predicted nucleotide binding
TCONS_00010621	18.6789	8.04727	0.00005	0.000217136	-1.21484	AN2173	Ortholog(s) have mitochondrion localization
TCONS_00006176	431.778	186.366	0.00005	0.000217136	-1.21215	AN6838	tubC, Beta-tubulin, highly conserved component of microtubules; A. nidulans has two beta-tubulin genes, tubC and benA; expression of tubC increases during conidiation
TCONS_00012478	2.16752	0.936191	0.00325	0.00987504	-1.21117	AN3211	Ortholog of A. fumigatus Af293 : Afu5g00600
TCONS_00007454	1906.12	823.528	0.00005	0.000217136	-1.21075	AN9465	Ortholog(s) have structural constituent of ribosome activity
TCONS_00013455	280.834	121.411	0.0007	0.00251378	-1.20981	AN3055	Has domain(s) with predicted ribosome binding
TCONS_00012737	247.783	107.166	0.00005	0.000217136	-1.20923	AN2924	Putative nonribosomal peptide synthetase (NRPS)-like enzyme
TCONS_00007517	2.89204	1.25153	0.00105	0.00362255	-1.20839	AN1300	CYP548G2P; Putative cytochrome P450; possibly a pseudogene
TCONS_00007572	905.578	392.19	0.00005	0.000217136	-1.20729	AN1246	pgkA, Putative phosphoglycerate kinase with a predicted role in gluconeogenesis and glycolysis; intracellular, menadione stress-induced protein; promoter activity is greater on gluconeogenic than on glycolytic carbon sources
TCONS_00000542	1547.67	670.434	0.00005	0.000217136	-1.20693	AN4443	metH, Putative methionine synthase with a predicted role in methionine metabolism; protein expressed at increased levels in a hapX mutant versus wild-type
TCONS_00002717	44.28	19.1987	0.00005	0.000217136	-1.20564	AN10453	Ortholog(s) have protein channel activity
TCONS_00011675	16.3785	7.12045	0.00005	0.000217136	-1.20177	AN2077	Ortholog(s) have cytosol
TCONS_00008982	1546.01	672.408	0.00005	0.000217136	-1.20114	AN1013	Putative 60S ribosomal protein L5
TCONS_00012904	112.778	49.0642	0.00005	0.000217136	-1.20074	AN2733	Ortholog(s) have uroporphyrinogen decarboxylase activity
TCONS_00007964	11.8389	5.15149	0.00005	0.000217136	-1.20048	AN0728	Has domain(s) with predicted snoRNA binding activity and role in ribosome biogenesis
TCONS_00005024	43.9472	19.1399	0.00005	0.000217136	-1.19918	AN10943	Ortholog(s) have rRNA binding activity
TCONS_00003450	2.75349	1.19953	0.0003	0.00115729	-1.19879	AN4003	Putative tartrate dehydrogenase with a predicted role in tartrate (four-carbon) metabolism
TCONS_00006018	63.2959	27.605	0.00005	0.000217136	-1.19718	AN6651	Ortholog(s) have ATP binding
TCONS_00012438	12.974	5.66005	0.00005	0.000217136	-1.19673	AN3264	Has domain(s) with predicted role in transmembrane transport and integral to membrane localization
TCONS_00000588	10.2235	4.46318	0.0011	0.0037746	-1.19575	AN4375	Ortholog of A. nidulans FGSC A4 : AN2913
TCONS_00006291	5.95541	2.6002	0.00005	0.000217136	-1.19558	AN6969	Predicted glycosylphosphatidylinositol (GPI)-anchored protein
TCONS_00003221	163.966	71.6494	0.0032	0.00974345	-1.19437	AN4288	Protein expressed at decreased levels in a hapX mutant versus wild-type
TCONS_00001189	360.606	157.675	0.00005	0.000217136	-1.19347	AN4793	Putative aspartate semialdehyde dehydrogenase with a predicted role in glycine
TCONS_00009647	3.9085	1.70967	0.00005	0.000217136	-1.1929	AN0214	Protein of unknown function
TCONS_00008181	1930.03	844.37	0.00005	0.000217136	-1.19267	AN0433	Ortholog(s) have cell surface
TCONS_00001202	18.8937	8.28924	0.00005	0.000217136	-1.18859	AN4771	Putative WD40 repeat protein
TCONS_00008621	11.8568	5.20476	0.00005	0.000217136	-1.18781	AN9355	Ortholog of A. nidulans FGSC A4 : AN10864
TCONS_00008497	80.2239	35.3076	0.00005	0.000217136	-1.18405	AN0052	Has domain(s) with predicted nucleotide binding
TCONS_00005887	1941.31	854.945	0.00005	0.000217136	-1.18313	AN5800	Ortholog(s) have cytosol localization
TCONS_00006827	48.3272	21.3214	0.00005	0.000217136	-1.18053	AN5875	Ortholog(s) have role in endonucleolytic cleavage in ITS1 to separate SSU-rRNA from 5.8S rRNA and LSU-rRNA from tricistronic rRNA transcript (SSU-rRNA
TCONS_00008810	79.0895	34.9744	0.00005	0.000217136	-1.17719	AN1205	Ortholog(s) have tubulin binding activity
TCONS_00011163	20.4561	9.0513	0.00005	0.000217136	-1.17633	AN1474	Ortholog(s) have endoplasmic reticulum localization
TCONS_00014525	37.8023	16.7289	0.00005	0.000217136	-1.17613	AN5340	Ortholog(s) have RNA binding activity and nucleus localization
TCONS_00009195	341.731	151.267	0.00005	0.000217136	-1.17576	AN0747	Putative ubiquinol-cytochrome-c reductase subunit with a predicted role in energy metabolism
TCONS_00013076	28.4456	12.5925	0.00005	0.000217136	-1.17564	AN9125	RNA polymerase III
TCONS_00007536	46.1694	20.4399	0.00005	0.000217136	-1.17555	AN1288	Ortholog of A. fumigatus Af293 : Afu1g09770
TCONS_00013580	166.279	73.7469	0.00005	0.000217136	-1.17295	AN2907	Ortholog(s) have role in ascospore formation
TCONS_00005753	113.851	50.5703	0.00005	0.000217136	-1.17078	AN5954	Protein with reduced expression after exposure to farnesol
TCONS_00005984	40.3476	17.9354	0.00005	0.000217136	-1.16967	AN6612	Ortholog(s) have role in maturation of 5.8S rRNA from tricistronic rRNA transcript (SSU-rRNA
TCONS_00005788	120.881	53.813	0.00005	0.000217136	-1.16757	AN5931	Putative ATP-dependent RNA helicase
TCONS_00008703	10.7757	4.79859	0.00725	0.0201097	-1.1671	AN1354	Putative ortholog of S. cerevisiae YIL091C
TCONS_00005386	0.947762	0.422109	0.00515	0.0149142	-1.16691	AN6419	Ortholog of A. nidulans FGSC A4 : AN6413
TCONS_00003268	43.2248	19.2611	0.0004	0.00150155	-1.16617	AN4233	Ortholog(s) have cytosol
TCONS_00006359	64.8311	28.8931	0.00005	0.000217136	-1.16596	AN6412	Has domain(s) with predicted transporter activity
TCONS_00011913	3.1314	1.39558	0.00005	0.000217136	-1.16594	AN2367	Putative Zn(II)2Cys6 transcription factor
TCONS_00003582	5.15637	2.3019	0.00015	0.00061128	-1.16353	AN10478	Ortholog(s) have cytosol
TCONS_00009558	42.3811	18.9247	0.00005	0.000217136	-1.16315	AN0310	Ortholog(s) have cytosol
TCONS_00000043	259.405	115.927	0.00005	0.000217136	-1.162	AN5027	Ortholog of A. nidulans FGSC A4 : AN1725
TCONS_00009068	3035.54	1356.78	0.00005	0.000217136	-1.16176	AN0907	Ortholog(s) have structural constituent of ribosome activity and cytosolic small ribosomal subunit
TCONS_00008857	82.6113	36.9371	0.00005	0.000217136	-1.16127	AN1150	Putative transaminase with a predicted role in arginine metabolism
TCONS_00006483	52.7926	23.6161	0.00005	0.000217136	-1.16056	AN6254	dicA, Putative mitochondrial dicarboxylate:inorganic phosphate antiporter
TCONS_00001115	17.9723	8.0435	0.00005	0.000217136	-1.15988	AN4870	Ortholog of A. fumigatus Af293 : Afu3g11290
TCONS_00003503	21.4489	9.60228	0.00005	0.000217136	-1.15946	AN3944	Ortholog(s) have rDNA binding activity
TCONS_00003407	2464.2	1103.38	0.00005	0.000217136	-1.15919	AN4060	rps16, Putative ribosomal protein S16
TCONS_00010462	405.219	181.45	0.00005	0.000217136	-1.15913	AN1993	Putative aspartate transaminase with a predicted role in alanine
TCONS_00001117	13.0406	5.84039	0.00005	0.000217136	-1.15888	AN4868	Ortholog of A. fumigatus Af293 : Afu3g11310
TCONS_00013955	92.935	41.6592	0.00005	0.000217136	-1.15758	AN8491	Ortholog(s) have role in maturation of LSU-rRNA from tricistronic rRNA transcript (SSU-rRNA
TCONS_00003321	83.6596	37.5542	0.00005	0.000217136	-1.15556	AN4178	myg1, UPF0160 domain-containing protein; intracellular; protein abundance decreased by menadione stress
TCONS_00011699	13.5285	6.0744	0.00005	0.000217136	-1.15519	AN2118	Has domain(s) with predicted catalytic activity and role in metabolic process
TCONS_00012843	2.50631	1.1255	0.00115	0.00392897	-1.15499	AN2798	Has domain(s) with predicted role in response to stress and integral to membrane localization
TCONS_00005671	310.572	139.692	0.00005	0.000217136	-1.15268	AN6048	Putative aspartate transaminase with a predicted role in amino acid metabolism
TCONS_00002304	3303.45	1486.69	0.00005	0.000217136	-1.15187	AN4202	rpiI16A, Predicted ribosomal protein of the large (60S) ribosomal subunit; differentially expressed during sexual development
TCONS_00008478	55.6863	25.0815	0.00005	0.000217136	-1.1507	AN0074	Ortholog(s) have role in nuclear division
TCONS_00004643	4980.07	2243.61	0.00005	0.000217136	-1.15034	AN7354	Ortholog(s) have structural constituent of ribosome activity
TCONS_00003788	110.38	49.7578	0.00005	0.000217136	-1.14948	AN10429	Ortholog(s) have cytosol
TCONS_00003178	123.911	55.8751	0.00005	0.000217136	-1.14903	AN8256	Has domain(s) with predicted structural constituent of ribosome activity
TCONS_00014852	48.7318	21.9787	0.00005	0.000217136	-1.14876	AN5141	Ortholog of A. fumigatus Af293 : Afu1g07280
TCONS_00004707	2211.26	999.377	0.00005	0.000217136	-1.14577	AN12246	Ortholog(s) have cytosol localization
TCONS_00012048	1135.58	513.824	0.00005	0.000217136	-1.14408	AN2526	Putative ketol-acid reductoisomerase with a predicted role in Coenzyme A and pantothenate biosynthesis or amino acid metabolism
TCONS_00014233	71.3804	32.3188	0.00005	0.000217136	-1.14315	AN10713	Has domain(s) with predicted mitochondrion localization
TCONS_00010802	57.051	25.8516	0.00005	0.000217136	-1.142	AN2415	Ortholog(s) have RNA polymerase I activity
TCONS_00008236	106.529	48.2898	0.00215	0.00688162	-1.14146	AN0359	sgdA; Putative eIF3b subunit of translation initiation factor 3 (eIF3); required for conidial germination
TCONS_00013041	1.39572	0.632929	0.0053	0.0152921	-1.14089	AN9158	Has domain(s) with predicted nucleotide binding
TCONS_00005028	13.9938	6.34953	0.0052	0.0150462	-1.14006	AN10970	RNA polymerase I transcription factor TFIIS
TCONS_00005854	19.4104	8.80737	0.00005	0.000217136	-1.14004	AN5839	Ortholog(s) have cytosol localization
TCONS_00000462	2801.35	1272.14	0.00005	0.000217136	-1.13887	AN4522	Ortholog(s) have cytosol localization
TCONS_00014441	19.6003	8.90538	0.00005	0.000217136	-1.13813	AN5455	Ortholog(s) have snoRNA binding activity
TCONS_00007299	0.867323	0.394119	0.00095	0.00331119	-1.13794	AN6968	Has domain(s) with predicted RNA binding
TCONS_00000615	49.2524	22.3909	0.00005	0.000217136	-1.13728	AN4352	Ortholog(s) have mitochondrion
TCONS_00011269	11.5774	5.26518	0.00005	0.000217136	-1.13676	AN1600	Has domain(s) with predicted nucleotide binding activity
TCONS_00007065	2614.97	1190.16	0.00005	0.000217136	-1.13564	AN6679	Ortholog(s) have SSU rRNA binding
TCONS_00011477	12.7951	5.82589	0.00005	0.000217136	-1.13504	AN1856	Ortholog of A. fumigatus Af293 : Afu4g09880
TCONS_00009332	3224.6	1468.33	0.00005	0.000217136	-1.13494	AN0570	Ortholog(s) have RNA binding
TCONS_00010524	42.8343	19.5236	0.0041	0.0121852	-1.13355	AN2079	Ortholog(s) have role in maturation of SSU-rRNA from tricistronic rRNA transcript (SSU-rRNA, 5.8S rRNA, LSU-rRNA) and cytosol, nucleus localization
TCONS_00006233	68.0595	31.0233	0.00005	0.000217136	-1.13344	AN6902	Protein with a predicted role in mRNA turnover
TCONS_00008260	8.86486	4.04416	0.00005	0.000217136	-1.13226	AN0330	NADH:flavin oxidoreductase
TCONS_00015228	3234.05	1477.53	0.00005	0.000217136	-1.13015	AN5441	Ortholog(s) have role in endonucleolytic cleavage in ITS1 to separate SSU-rRNA from 5.8S rRNA and LSU-rRNA from tricistronic rRNA transcript (SSU-rRNA
TCONS_00011797	89.8551	41.0712	0.00005	0.000217136	-1.12947	AN10282	Ortholog(s) have cytosol
TCONS_00009625	818.357	374.297	0.00005	0.000217136	-1.12855	AN0240	pppA, Putative transaldolase with a predicted role in the pentose-phosphate shunt; intracellular, menadione stress-induced protein; protein induced by farnesol
TCONS_00011720	163.041	74.6302	0.00005	0.000217136	-1.1274	AN2149	cct1, Putative chaperonin complex component, TCP-1 alpha subunit; ortholog of S. cerevisiae Tcp1p; expression reduced after exposure to farnesol
TCONS_00015219	56.8868	26.1204	0.00005	0.000217136	-1.12292	AN5452	Putative splicing factor 3b
TCONS_00002211	294.922	135.512	0.00005	0.000217136	-1.12191	AN8273	Putative ubiquinol-cytochrome-c reductase subunit with a predicted role in energy metabolism
TCONS_00000633	18.5523	8.52503	0.00015	0.00061128	-1.12182	AN4330	Ortholog(s) have nucleolus localization
TCONS_00015324	0.712129	0.329079	0.0041	0.0121852	-1.1137	AN5314	Has domain(s) with predicted catalytic activity
TCONS_00006863	2435.76	1131.26	0.00005	0.000217136	-1.10644	AN10740	Ortholog(s) have cell surface
TCONS_00008127	41.8012	19.4347	0.00005	0.000217136	-1.10491	AN0502	Putative ortholog of S. cerevisiae Tyw1p with a predicted role in wybutosine biosynthesis
TCONS_00006415	20.9035	9.72534	0.00005	0.000217136	-1.10393	AN6349	Ortholog of A. fumigatus Af293 : Afu2g14180
TCONS_00012763	15.8328	7.36621	0.00005	0.000217136	-1.10392	AN2897	Ortholog of A. fumigatus Af293 : Afu3g11470
TCONS_00014297	164.863	76.8374	0.00005	0.000217136	-1.10138	AN5629	Putative NADH dehydrogenase (ubiquinone) with a predicted role in energy metabolism
TCONS_00008170	2583.2	1204.05	0.00005	0.000217136	-1.10126	AN0445	Ortholog(s) have RNA binding
TCONS_00013838	71.5016	33.361	0.00005	0.000217136	-1.09981	AN8346	Ortholog(s) have FAD binding
TCONS_00014221	128.78	60.1123	0.00005	0.000217136	-1.09917	AN5713	cct7, Putative chaperonin complex component, TCP-1 eta subunit; ortholog of S. cerevisiae Cct7p; expression reduced after exposure to farnesol
TCONS_00013420	78.2512	36.5982	0.00005	0.000217136	-1.09634	AN3096	rmtB, Putative transferase with a predicted role in histidine metabolism; arginine methyltransferase for histones H4, H3, and H2A
TCONS_00006665	3195.99	1495.03	0.00005	0.000217136	-1.09608	AN6082	Ortholog(s) have pre-mRNA 5'-splice site binding
TCONS_00011002	66.614	31.1945	0.00005	0.000217136	-1.09453	AN9006	Protein of unknown function
TCONS_00012246	3460.63	1620.74	0.00005	0.000217136	-1.09438	AN9097	Ortholog(s) have role in maturation of SSU-rRNA from tricistronic rRNA transcript (SSU-rRNA
TCONS_00013533	252.889	118.762	0.00005	0.000217136	-1.09043	AN2964	pdhX, Putative pyruvate dehydrogenase complex component
TCONS_00002556	167.83	78.9408	0.00005	0.000217136	-1.08816	AN10474	Has domain(s) with predicted tRNA binding activity
TCONS_00000157	5131.17	2415.04	0.00005	0.000217136	-1.08724	AN4872	ubi1, Fusion protein consisting of N-terminal ubiquitin and C-terminal extension protein (CEP) of the small ribosomal subunit; transcript upregulated in response to camptothecin
TCONS_00001014	19.6888	9.26824	0.00005	0.000217136	-1.08701	AN11773	Ortholog(s) have 3'-5'-exoribonuclease activity
TCONS_00002514	35.8775	16.9096	0.00005	0.000217136	-1.08524	AN3933	Ortholog(s) have role in regulation of circadian rhythm
TCONS_00014594	6.34026	2.98917	0.0002	0.000795006	-1.0848	AN5257	Ortholog(s) have mitochondrion localization
TCONS_00012682	64.6165	30.4854	0.00005	0.000217136	-1.08379	AN11693	Ortholog of A. fumigatus Af293 : Afu3g08370
TCONS_00002695	2744.18	1295.2	0.00005	0.000217136	-1.0832	AN11411	Ortholog(s) have structural constituent of ribosome activity and cytosolic small ribosomal subunit
TCONS_00010720	127.982	60.4147	0.00005	0.000217136	-1.08297	AN2311	Putative phosphomevalonate kinase with a predicted role in sterol metabolism
TCONS_00008023	24.881	11.7717	0.0009	0.00314876	-1.07973	AN0657	Ortholog(s) have mitochondrial outer membrane localization
TCONS_00002527	107.323	50.8773	0.00005	0.000217136	-1.07687	AN10489	FKBP5, FKBP-type peptidyl-prolyl cis-trans isomerase; expression reduced after exposure to farnesol
TCONS_00005677	86.0496	40.7956	0.00005	0.000217136	-1.07675	AN6039	Has domain(s) with predicted structural constituent of ribosome activity
TCONS_00003437	3793.52	1799.62	0.00005	0.000217136	-1.07585	AN4016	Possible pseudogene, similar to 60S ribosomal protein L40
TCONS_00007845	816.893	387.532	0.00005	0.000217136	-1.07583	AN0870	Putative transporter with a predicted role in small molecule transport
TCONS_00006916	2567.92	1219.75	0.00005	0.000217136	-1.07401	AN6500	Ortholog(s) have cytosol localization
TCONS_00006002	3257.16	1547.48	0.00005	0.000217136	-1.0737	AN6632	Putative 40S ribosomal protein S28
TCONS_00003438	20.9257	9.94228	0.00005	0.000217136	-1.07363	AN10501	Ortholog(s) have role in transcription from RNA polymerase I promoter and RNA polymerase I transcription factor complex
TCONS_00003772	79.5406	37.8007	0.00005	0.000217136	-1.07328	AN3626	Putative phosphoribosylamino-imidazole-carboxylase with a predicted role in purine metabolism
TCONS_00007479	3571.1	1698.53	0.00005	0.000217136	-1.07209	AN1345	Ortholog(s) have structural constituent of ribosome activity and role in maturation of SSU-rRNA from tricistronic rRNA transcript (SSU-rRNA
TCONS_00014060	1099.69	523.251	0.00005	0.000217136	-1.07152	AN5129	hsp70, 70 kilodalton heat shock protein; protein abundance decreased by menadione stress; physically associates with importin-alpha, KapA; palA-dependent expression independent of pH; protein induced by farnesol
TCONS_00006470	41.581	19.8268	0.00005	0.000217136	-1.06847	AN6266	Ortholog(s) have nucleus localization
TCONS_00003320	0.717802	0.342509	0.0054	0.0155542	-1.06744	AN4180	Has domain(s) with predicted role in transmembrane transport and integral to membrane localization
TCONS_00002674	11.7706	5.61737	0.00225	0.00714335	-1.06723	AN3736	Ortholog of A. fumigatus Af293 : Afu6g12320
TCONS_00014209	116.967	55.9002	0.00005	0.000217136	-1.06518	AN5731	Putative chorismate synthase with a predicted role in aromatic amino acid biosynthesis
TCONS_00001653	72.7518	34.78	0.00275	0.00855742	-1.06473	AN8805	Ortholog(s) have unfolded protein binding activity
TCONS_00011832	380.116	181.724	0.00005	0.000217136	-1.06469	AN2272	Putative kinase with a predicted role in ribose metabolism or nucleotide salvage pathways
TCONS_00009553	670.986	321.202	0.00005	0.000217136	-1.0628	AN0316	tubA, Alpha-tubulin, forms a heterodimer with beta-tubulin that promotes microtubule assembly
TCONS_00001971	274.787	131.63	0.00005	0.000217136	-1.06182	AN7998	xptC, GMC oxidoreductase; glucose oxidase-related protein; involved in a pathway leading to prenyl xanthone (shamixanthone and epishamixanthone) production
TCONS_00010207	90.3685	43.3062	0.00005	0.000217136	-1.06125	AN1667	Ortholog(s) have mitochondrial ribosome localization
TCONS_00014851	22.882	10.9681	0.00005	0.000217136	-1.06089	AN5140	Has domain(s) with predicted role in transmembrane transport and integral to membrane localization
TCONS_00001589	35.9247	17.2356	0.00005	0.000217136	-1.05958	AN4290	Ortholog(s) have S-methyl-5-thioribose-1-phosphate isomerase activity
TCONS_00000513	41.1523	19.7515	0.00005	0.000217136	-1.05901	AN4469	Ortholog(s) have role in cellular response to biotic stimulus
TCONS_00013423	4.33996	2.08431	0.0027	0.00841984	-1.05811	AN11707	Ortholog of A. fumigatus Af293 : Afu3g12460
TCONS_00014267	392.468	188.611	0.00005	0.000217136	-1.05716	AN10712	Has domain(s) with predicted pseudouridine synthase activity
TCONS_00011719	18.8976	9.08721	0.00005	0.000217136	-1.05629	AN2147	rrp5, Putative ribosomal RNA processing protein; ortholog of S. cerevisiae Rrp5p; expression reduced after exposure to farnesol
TCONS_00003701	86.8232	41.7536	0.00005	0.000217136	-1.05618	AN3702	Ortholog(s) have cytosol localization
TCONS_00014330	556.489	268.283	0.00005	0.000217136	-1.0526	AN5591	Putative aminotransferase
TCONS_00008246	39.0684	18.8486	0.00005	0.000217136	-1.05154	AN0346	Ortholog(s) have cytosol
TCONS_00004478	50.8401	24.5867	0.00005	0.000217136	-1.04809	AN7674	Ortholog(s) have role in ribosomal large subunit biogenesis and nucleolus
TCONS_00004084	1101.71	532.838	0.00005	0.000217136	-1.04798	AN7177	Ortholog of A. fumigatus Af293 : Afu4g03322
TCONS_00003177	436.358	211.859	0.00005	0.000217136	-1.04241	AN8254	nop10, Putative snoRNP complex protein; ortholog of S. cerevisiae Nop10p; expression reduced after exposure to farnesol
TCONS_00001532	10.4103	5.07179	0.00005	0.000217136	-1.03745	AN4365	Ortholog(s) have role in meiotic mismatch repair
TCONS_00011819	51.3052	25.0238	0.0006	0.0021847	-1.0358	AN2262	Ortholog(s) have role in cellular response to oxidative stress
TCONS_00002740	21.8544	10.6767	0.00005	0.000217136	-1.03345	AN10451	Ortholog(s) have tRNA (guanine-N7-)-methyltransferase activity
TCONS_00002077	513.83	251.272	0.00005	0.000217136	-1.03204	AN8118	Putative cytochrome c oxidase subunit with a predicted role in energy metabolism
TCONS_00002421	3772.85	1848.51	0.00005	0.000217136	-1.02929	AN4064	Putative ADP/ATP carrier protein with a predicted role in energy metabolism
TCONS_00012511	13.6629	6.69744	0.00005	0.000217136	-1.02858	AN3176	sbp4, ATP-dependent rRNA helicase
TCONS_00013243	47.2657	23.1787	0.00005	0.000217136	-1.02799	AN3313	Putative methyltransferase with a predicted role in histidine metabolism
TCONS_00005143	101.118	49.6114	0.00005	0.000217136	-1.02729	AN7600	Ortholog(s) have sulfite reductase (NADPH) activity
TCONS_00005593	5.02118	2.46396	0.00005	0.000217136	-1.02705	AN6156	Has domain(s) with predicted DNA binding activity
TCONS_00012466	156.147	76.6775	0.00005	0.000217136	-1.02603	AN3223	pfkA, Putative 6-phosphofructokinase with a predicted role in gluconeogenesis and glycolysis; upregulated under hypoxic growth conditions
TCONS_00012279	56.3399	27.7127	0.00005	0.000217136	-1.02361	AN9069	Ortholog of A. fumigatus Af293 : Afu7g02500
TCONS_00009902	5.1673	2.5422	0.00015	0.00061128	-1.02333	AN8975	Ortholog of Aspergillus versicolor : Aspve1_0045995 and Aspergillus sydowii : Aspsy1_0060497
TCONS_00002214	33.5492	16.5073	0.00005	0.000217136	-1.02317	AN8279	Ortholog of S. cerevisiae Can1p which has arginine transmembrane transporter activity
TCONS_00003506	5.78281	2.84751	0.00005	0.000217136	-1.02207	AN3938	Ortholog(s) have nucleolus localization
TCONS_00012836	36.927	18.1872	0.00005	0.000217136	-1.02176	AN2810	Ortholog(s) have metallopeptidase activity
TCONS_00004848	200.622	98.845	0.0072	0.0199983	-1.02124	AN7105	Putative translation initiation factor 3
TCONS_00005390	0.684316	0.337309	0.01965	0.0479507	-1.02059	AN6409	Ortholog of A. fumigatus Af293 : Afu4g00760
TCONS_00013700	126.071	62.1603	0.00005	0.000217136	-1.02017	AN2743	Ortholog(s) have role in regulation of translation in response to nitrogen starvation
TCONS_00001602	2625.71	1294.84	0.00005	0.000217136	-1.01994	AN8856	Ortholog(s) have RNA binding activity
TCONS_00006078	1185.82	585.312	0.00005	0.000217136	-1.0186	AN6717	mdhA, Putative mitochondrial malate dehydrogenase with a predicted role in the TCA cycle; intracellular; protein abundance decreased by menadione stress
TCONS_00001531	12.7073	6.2762	0.00005	0.000217136	-1.01769	AN4367	chsF, Putative chitin synthase III with a predicted role in chitin biosynthesis; transcript is induced by nitrate
TCONS_00001300	120.952	59.7528	0.00005	0.000217136	-1.01736	AN4652	Ortholog(s) have structural constituent of ribosome activity and mitochondrial large ribosomal subunit
TCONS_00011265	29.3077	14.5442	0.0001	0.000416687	-1.01083	AN1590	Ortholog of A. niger CBS 513.88 : An07g04490
TCONS_00014425	3801.73	1886.65	0.00005	0.000217136	-1.01083	AN10681	Ortholog(s) have structural constituent of ribosome activity
TCONS_00009882	3.7238	1.8493	0.0001	0.000416687	-1.00979	AN9001	Protein of unknown function
TCONS_00009324	14.604	7.25637	0.00005	0.000217136	-1.00905	AN0583	Putative ATP-dependent RNA helicase
TCONS_00015184	18.3499	9.11968	0.00005	0.000217136	-1.00872	AN5493	cntA, Concentrative Nucleoside Transporter
TCONS_00003601	63.7205	31.6722	0.00005	0.000217136	-1.00854	AN3832	Ortholog(s) have role in mitochondrial translation and mitochondrion localization
TCONS_00009386	71.4685	35.5559	0.00005	0.000217136	-1.00722	AN0495	Has domain(s) with predicted amino acid binding
TCONS_00012305	33.5947	16.7521	0.00005	0.000217136	-1.00389	AN3441	orlA, Trehalose 6-phosphate phosphatase, predicted subunit of the trehalose-6-phosphate synthase/phosphatase complex; involved in chitin synthesis at elevated temperatures
TCONS_00011751	83.695	41.7722	0.00005	0.000217136	-1.0026	AN2185	nucA, Putative homolog of mammalian EndoG and S. cerevisiae Nuc1p; plays no role in cell death, unlike its mammalian ortholog
TCONS_00007588	966.379	483.313	0.00005	0.000217136	-0.999633	AN1222	sasA
TCONS_00009380	25.7617	12.903	0.00035	0.00132804	-0.997527	AN0505	Has domain(s) with predicted nucleic acid binding
TCONS_00008144	21.8853	10.9897	0.00005	0.000217136	-0.993809	AN0475	Putative ortholog of S. cerevisiae Utp14p
TCONS_00006836	15.2977	7.6821	0.016	0.0401201	-0.993742	AN5871	Ortholog(s) have rRNA (adenine) methyltransferase activity
TCONS_00004349	22.9658	11.5401	0.00005	0.000217136	-0.992827	AN7526	Ortholog(s) have role in rRNA processing and 90S preribosome
TCONS_00000730	5.21912	2.62516	0.00055	0.00201561	-0.991402	AN8803	rodA; Hydrophobin; protein involved in conidium development; required for the formation of outer hydrophobic layer (rodlet layer) of the conidium wall; transcriptionally regulated by BrlA; predicted glycosylphosphatidylinositol (GPI)-anchor
TCONS_00006551	28.9738	14.5787	0.00005	0.000217136	-0.990886	AN6200	Putative ortholog of S. cerevisiae Rrp12p
TCONS_00002008	2177.14	1097.34	0.0001	0.000416687	-0.988424	AN8041	Glyceraldehyde-3-phosphate dehydrogenase with a predicted role in gluconeogenesis and glycolysis; the gpdA promoter is a commonly used regulatory sequence for driving constitutive heterologous gene expression
TCONS_00013656	46.4248	23.4226	0.00005	0.000217136	-0.986992	AN2815	Putative mannitol 2-dehydrogenase with a predicted role in mannose/mannitol
TCONS_00004690	34.2756	17.2955	0.00005	0.000217136	-0.986789	AN7305	Ortholog(s) have ATPase activator activity
TCONS_00007178	12.8984	6.51095	0.00005	0.000217136	-0.986248	AN6822	Ortholog of A. fumigatus Af293 : Afu5g12850
TCONS_00002254	102.621	51.8277	0.00005	0.000217136	-0.985535	AN4251	Ortholog(s) have structural constituent of ribosome activity and mitochondrial small ribosomal subunit localization
TCONS_00008414	41.2011	20.8147	0.00005	0.000217136	-0.985083	AN0133	Putative mRNA splicing factor ATP-dependent RNA helicase
TCONS_00010778	8.93822	4.51577	0.00005	0.000217136	-0.985016	AN2389	Ortholog(s) have cell division site
TCONS_00000576	19.5127	9.86137	0.00045	0.00167321	-0.984555	AN11436	Protein of unknown function
TCONS_00003610	10.9122	5.51676	0.00005	0.000217136	-0.984052	AN3822	Has domain(s) with predicted hydrolase activity
TCONS_00005384	25.4996	12.9046	0.00005	0.000217136	-0.982595	AN6426	Has domain(s) with predicted metallopeptidase activity
TCONS_00013608	1083.41	549.373	0.00005	0.000217136	-0.979717	AN2814	Glyceraldehyde-3-phosphate dehydrogenase with a predicted role in gluconeogenesis and glycolysis; the gpdA promoter is a commonly used regulatory sequence for driving constitutive heterologous gene expression
TCONS_00014956	64.4695	32.7176	0.0004	0.00150155	-0.978551	AN5770	Ortholog(s) have endoplasmic reticulum localization
TCONS_00005717	87.5011	44.4317	0.00005	0.000217136	-0.977713	AN5999	Carbamoyl-phosphate synthase
TCONS_00007633	40.5513	20.6156	0.00005	0.000217136	-0.976015	AN1164	Ortholog(s) have nucleolus localization
TCONS_00006494	45.8622	23.3383	0.00005	0.000217136	-0.974605	AN6244	Ortholog(s) have role in exonucleolytic trimming to generate mature 3'-end of 5.8S rRNA from tricistronic rRNA transcript (SSU-rRNA
TCONS_00000801	210.924	107.364	0.00005	0.000217136	-0.974207	AN8722	Putative ATP-dependent RNA helicase; PalA-dependent expression independent of pH, sub2
TCONS_00008657	63.8682	32.5145	0.00005	0.000217136	-0.974015	AN9407	Fatty acid synthase, alpha subunit; multifunctional enzyme with a predicted role in cytosolic fatty acid biosynthesis, fasA
TCONS_00008909	337.119	171.745	0.00005	0.000217136	-0.972991	AN1084	Putative elongation factor EF-Tu
TCONS_00003143	2896.33	1475.69	0.00005	0.000217136	-0.972842	AN8216	Fatty acid synthase, alpha subunit; multifunctional enzyme with a predicted role in cytosolic fatty acid biosynthesis, swoH
TCONS_00009494	143.788	73.3453	0.00005	0.000217136	-0.971172	AN0381	Ortholog(s) have unfolded protein binding activity
TCONS_00014866	78.3973	39.9918	0.00005	0.000217136	-0.971098	AN5164	Ortholog(s) have structural constituent of ribosome activity and mitochondrial small ribosomal subunit localization
TCONS_00006900	192.599	98.2489	0.0175	0.0433374	-0.971089	AN5802	Protein with similarity to SR-proteins involved in mRNA maturation and in transport of mRNA out of the nucleus; mutants display abnormal swellings, thickening along the hyphae and defects in cell polarity , swoK
TCONS_00010884	6.40078	3.26642	0.0001	0.000416687	-0.970538	AN2510	Ortholog(s) have cytosol
TCONS_00010272	34.3249	17.5302	0.00005	0.000217136	-0.969411	AN1751	Has domain(s) with predicted methyltransferase activity and role in RNA methylation
TCONS_00010432	81.7662	41.7603	0.00005	0.000217136	-0.969372	AN1954	Ortholog(s) have mitochondrial ribosome localization
TCONS_00013245	6.56085	3.35121	0.00005	0.000217136	-0.969201	AN3309	Putative alpha-amylase with a predicted role in starch metabolism , amyG
TCONS_00005051	0.909255	0.464799	0.009	0.0242636	-0.968077	AN7518	Has domain(s) with predicted oxidoreductase activity and role in oxidation-reduction process
TCONS_00004700	287.149	146.848	0.00005	0.000217136	-0.967471	AN7299	Ortholog(s) have DNA binding activity and cytosol
TCONS_00002187	49.1341	25.1306	0.00005	0.000217136	-0.967277	AN8253	Ortholog(s) have cytosol
TCONS_00011863	324.477	166.096	0.00005	0.000217136	-0.966094	AN2306	Putative ubiquinol-cytochrome-c reductase subunit with a predicted role in energy metabolism
TCONS_00014056	234.129	119.866	0.00005	0.000217136	-0.96588	AN5122	Putative kinase with a predicted role in nucleotide salvage pathways
TCONS_00002781	239.532	122.73	0.00005	0.000217136	-0.964732	AN3616	Ortholog of A. fumigatus Af293 : Afu3g00350
TCONS_00007205	50.9852	26.1263	0.00005	0.000217136	-0.964578	AN6853	Ortholog(s) have phosphatidylinositol transporter activity
TCONS_00001396	655.692	336.014	0.00005	0.000217136	-0.964496	AN4525	Putative cytochrome c oxidase subunit with a predicted role in energy metabolism
TCONS_00006746	3405.25	1745.69	0.00005	0.000217136	-0.963962	AN5979	Ortholog(s) have role in ribosomal small subunit assembly and cytosol localization
TCONS_00008835	29.9511	15.3713	0.00055	0.00201561	-0.96237	AN1175	Has domain(s) with predicted role in rRNA processing and preribosome
TCONS_00001500	779.383	400.141	0.00005	0.000217136	-0.961825	AN4402	Ortholog(s) have voltage-gated anion channel activity
TCONS_00008737	4.54915	2.33849	0.00005	0.000217136	-0.960018	AN9516	Has domain(s) with predicted DNA binding
TCONS_00006768	82.2204	42.29	0.0003	0.00115729	-0.959181	AN5957	Putative branched chain amino acid aminotransferase with a predicted role in valine
TCONS_00014036	10.4182	5.36282	0.0102	0.0270619	-0.95804	AN5098	Ortholog(s) have U2 snRNP
TCONS_00010597	103.873	53.485	0.00005	0.000217136	-0.957609	AN2150	Prolyl-tRNA synthetase
TCONS_00015092	15.4854	7.97514	0.00005	0.000217136	-0.957323	AN11243	Has domain(s) with predicted UDP-N-acetylmuramate dehydrogenase activity
TCONS_00000054	35.4664	18.2801	0.0007	0.00251378	-0.956176	AN5010	Ortholog(s) have role in cellular response to biotic stimulus
TCONS_00002364	1.47026	0.758054	0.00495	0.0144087	-0.955701	AN4120	Ortholog(s) have nitronate monooxygenase activity and role in denitrification pathway
TCONS_00011370	42.6589	22.0108	0.00005	0.000217136	-0.954635	AN1709	Bifunctional protein with mitochondrial tyrosyl-tRNA synthetase and group I intron splicing activities
TCONS_00000721	72.3792	37.3802	0.00005	0.000217136	-0.953301	AN8811	Ortholog of A. fumigatus Af293 : Afu5g09500
TCONS_00006027	1.28272	0.663582	0.00115	0.00392897	-0.950859	AN6663	Protein of unknown function
TCONS_00013914	832.404	430.634	0.00005	0.000217136	-0.950824	AN8433	Has domain(s) with predicted catalytic activity and role in metabolic process
TCONS_00014162	62.2454	32.2137	0.0057	0.0163077	-0.950293	AN10721	Ortholog(s) have protein methyltransferase activity
TCONS_00011397	13.6023	7.04274	0.00005	0.000217136	-0.949638	AN1750	Ortholog(s) have nucleolus localization
TCONS_00002020	234.864	121.61	0.00005	0.000217136	-0.949562	AN8049	Ortholog of A. fumigatus Af293 : Afu5g02080
TCONS_00005499	31.7873	16.4705	0.00005	0.000217136	-0.948569	AN6265	Ortholog(s) have role in endonucleolytic cleavage in 5'-ETS of tricistronic rRNA transcript (SSU-rRNA
TCONS_00004213	27.9274	14.475	0.0019	0.00614514	-0.94812	AN12062	Ortholog(s) have cytosol
TCONS_00003146	146.307	75.9069	0.00005	0.000217136	-0.946692	AN8224	Ortholog(s) have cytosol
TCONS_00001838	7.12549	3.69696	0.00755	0.0208284	-0.946649	AN8606	Putative glucose 1-dehydrogenase , gudA
TCONS_00006798	51.7081	26.8521	0.00245	0.00772774	-0.945353	AN5908	Putative triose-phosphate isomerase with a predicted role in glycolysis , tpiB
TCONS_00000579	93.045	48.3776	0.00005	0.000217136	-0.943589	AN4382	Ortholog(s) have cytosol
TCONS_00004784	11.1562	5.81087	0.00005	0.000217136	-0.941018	AN7199	Ortholog(s) have cytoplasm localization
TCONS_00009788	28.0211	14.5998	0.00005	0.000217136	-0.940564	AN0031	Protein of unknown function
TCONS_00000234	1945.26	1013.71	0.00005	0.000217136	-0.940325	AN4787	Putative ribosomal protein L37; palA-dependent expression independent of pH , rpl37
TCONS_00014969	452.449	235.822	0.00005	0.000217136	-0.940058	AN5753	Ortholog of A. fumigatus Af293 : Afu6g06840
TCONS_00010226	1207.59	630.05	0.00005	0.000217136	-0.938588	AN10223	Putative 1-Cys peroxiredoxin
TCONS_00005652	204.227	106.575	0.00005	0.000217136	-0.938309	AN6077	Putative NADH dehydrogenase (ubiquinone) with a predicted role in energy metabolism
TCONS_00002156	24.1526	12.6249	0.00005	0.000217136	-0.935905	AN8214	Ortholog(s) have cytoplasm localization
TCONS_00014230	180.819	94.5811	0.00095	0.00331119	-0.934925	AN5703	Putative electron-transferring-flavoprotein dehydrogenase with a predicted role in energy metabolism
TCONS_00013706	62.885	32.9185	0.00005	0.000217136	-0.933815	AN2738	Ortholog(s) have endoplasmic reticulum localization
TCONS_00010886	8.62442	4.52797	0.0106	0.0279484	-0.929563	AN10316	Putative RNA polymerase III
TCONS_00009222	52.0364	27.3545	0.00005	0.000217136	-0.927745	AN0717	Putative histidinol-phosphate aminotransferase with a predicted role in histidine metabolism
TCONS_00011117	74.7733	39.3159	0.00005	0.000217136	-0.927408	AN1408	Putative U5 snRNP-specific protein
TCONS_00005959	8.73928	4.59518	0.00005	0.000217136	-0.927394	AN6585	Ortholog(s) have RNA helicase activity
TCONS_00001524	74.3236	39.0869	0.00005	0.000217136	-0.927136	AN4369	Ortholog(s) have hyphal tip localization
TCONS_00012393	8.55203	4.50368	0.00005	0.000217136	-0.92516	AN3330	Protein of unknown function
TCONS_00001981	125.374	66.0409	0.00005	0.000217136	-0.924803	AN8004	Putative cytochrome P450 , CYP541B1
TCONS_00000547	14.1332	7.45571	0.00005	0.000217136	-0.922667	AN4433	Ortholog of A. fumigatus Af293 : Afu4g07240
TCONS_00009457	81.0428	42.7615	0.00005	0.000217136	-0.922371	AN10087	PASA transcript
TCONS_00009031	11.3977	6.02102	0.00005	0.000217136	-0.920657	AN11892	Ortholog(s) have 3'-tRNA processing endoribonuclease activity
TCONS_00009039	16.0076	8.46396	0.00005	0.000217136	-0.919347	AN0944	Putative ATP-dependent RNA helicase
TCONS_00010637	31.6223	16.7382	0.00005	0.000217136	-0.917797	AN2190	Ortholog of A. fumigatus Af293 : Afu6g07150
TCONS_00000549	353.596	187.246	0.00005	0.000217136	-0.917166	AN4430	Small subunit of acetolactate synthase involved in branched-chain amino acid biosynthesis under hypoxic conditions
TCONS_00001128	8.17086	4.32847	0.0009	0.00314876	-0.916629	AN10608	Ortholog of A. fumigatus Af293 : Afu3g07630
TCONS_00007851	10.9185	5.78446	0.00005	0.000217136	-0.916525	AN0863	Ortholog(s) have role in conidiophore development
TCONS_00012526	210.209	111.416	0.00005	0.000217136	-0.915864	AN3156	Ortholog(s) have role in mitotic cell cycle checkpoint
TCONS_00001582	26.1487	13.8601	0.00005	0.000217136	-0.915801	AN4298	Ortholog(s) have role in endonucleolytic cleavage in 5'-ETS of tricistronic rRNA transcript (SSU-rRNA
TCONS_00008090	190.905	101.239	0.00005	0.000217136	-0.915091	AN0559	Ortholog(s) have mitochondrion targeting sequence binding
TCONS_00005243	19.5822	10.3859	0.00435	0.0128309	-0.914907	AN7727	Ortholog of A. fumigatus Af293 : Afu5g07980
TCONS_00009719	15.2357	8.0844	0.00005	0.000217136	-0.914245	AN0132	Ortholog of A. fumigatus Af293 : Afu5g11630
TCONS_00001514	515.149	273.479	0.00005	0.000217136	-0.913559	AN4388	Putative ubiquinol-cytochrome-c reductase subunit with a predicted role in energy metabolism
TCONS_00014065	54.6676	29.0216	0.00005	0.000217136	-0.913557	AN5134	Glutamate synthase, NAD(+)-dependent (GOGAT) with a predicted role in glutamate and glutamine metabolism; required for ammonium uptake in the absence of NADP-glutamate dehydrogenase GdhA; transcript upregulated by nitrate limitation, gltA
TCONS_00002798	80.7302	42.8588	0.0005	0.00184766	-0.913516	AN3595	Ortholog(s) have structural constituent of ribosome activity and mitochondrial large ribosomal subunit localization
TCONS_00012617	162.625	86.4032	0.0028	0.00868913	-0.912392	AN3058	Putative glycine hydroxymethyltransferase with a predicted role in glycine
TCONS_00010037	495.95	263.512	0.00005	0.000217136	-0.912327	AN11303	Ortholog(s) have proton-transporting ATPase activity
TCONS_00007425	93.7388	49.8312	0.00005	0.000217136	-0.911598	AN9408	Fatty acid synthase, beta subunit; multifunctional enzyme with a predicted role in cytosolic fatty acid formation , fasB
TCONS_00014512	39.3279	20.9079	0.00005	0.000217136	-0.911502	AN5356	Putative carnitine transporter; transcriptional induction in response to acetate is mediated by FacB; transcriptional induction in response to long-chain fatty acids is mediated by FarA ,acuH
TCONS_00013519	85.5369	45.477	0.00005	0.000217136	-0.911412	AN2975	Ortholog(s) have role in vacuolar proton-transporting V-type ATPase complex assembly and endoplasmic reticulum membrane localization
TCONS_00000676	390.996	208.026	0.00005	0.000217136	-0.91039	AN8863	Nap/SET family protein
TCONS_00001893	0.949726	0.50543	0.0195	0.0476532	-0.910001	AN7876	Putative branched chain amino acid aminotransferase with a predicted role in branched chain amino acid biosynthesis
TCONS_00003494	1184.94	631.02	0.00005	0.000217136	-0.909058	AN3954	Putative phosphogluconate dehydrogenase (decarboxylating) with a predicted role in the pentose-phosphate shunt
TCONS_00002291	5677.24	3027.59	0.00005	0.000217136	-0.90702	AN4218	Ortholog(s) have GDP binding
TCONS_00003394	109.804	58.5571	0.00005	0.000217136	-0.907014	AN4086	Ortholog(s) have phenylalanine-tRNA ligase activity
TCONS_00011943	129.124	68.9252	0.00005	0.000217136	-0.905652	AN2414	Putative NADH dehydrogenase (ubiquinone) with a predicted role in energy metabolism
TCONS_00011962	167.975	89.7863	0.00005	0.000217136	-0.903682	AN2440	Putative ribose-5-phosphate isomerase with a predicted role in the pentose-phosphate shunt
TCONS_00002172	98.3723	52.6134	0.00005	0.000217136	-0.902822	AN8229	Ortholog(s) have membrane insertase activity
TCONS_00010710	57.7733	30.9086	0.00005	0.000217136	-0.902394	AN2293	Putative phosphoribosyl-5-amino-1-phosphoribosyl-4-imidazolecarboxiamide isomerase with a predicted role in histidine metabolism
TCONS_00005643	12.0567	6.45317	0.00005	0.000217136	-0.901755	AN6085	Ortholog(s) have nucleolus localization
TCONS_00007446	100.216	53.6507	0.00005	0.000217136	-0.901445	AN1380	Ortholog(s) have cytosol localization
TCONS_00015015	78.6272	42.1121	0.00005	0.000217136	-0.900796	AN5693	Ortholog(s) have protein domain specific binding activity
TCONS_00007714	121.611	65.175	0.00005	0.000217136	-0.899879	AN1063	Putative NADH dehydrogenase (ubiquinone) with a predicted role in energy metabolism
TCONS_00008304	13.5738	7.27537	0.00005	0.000217136	-0.899733	AN0280	Putative alpha-1
TCONS_00007694	79.7188	42.7335	0.00005	0.000217136	-0.899551	AN1095	Ortholog(s) have structural constituent of ribosome activity and mitochondrial large ribosomal subunit
TCONS_00009710	113.541	60.9288	0.00005	0.000217136	-0.898015	AN0142	Ortholog(s) have structural constituent of ribosome activity and mitochondrial small ribosomal subunit localization
TCONS_00005849	19.0416	10.2238	0.00005	0.000217136	-0.897225	AN5855	Has domain(s) with predicted ATP adenylyltransferase activity
TCONS_00003768	74.5502	40.0527	0.00025	0.000978111	-0.896312	AN3635	Ortholog of A. fumigatus Af293 : Afu4g11990
TCONS_00014130	346.935	186.461	0.00005	0.000217136	-0.895792	AN5208	Putative homoisocitrate dehydrogenase with a predicted role in lysine metabolism, lysB
TCONS_00003065	10.001	5.37608	0.00005	0.000217136	-0.895516	AN8128	Ortholog of A. fumigatus Af293 : Afu3g13590
TCONS_00006967	74.0948	39.8473	0.00005	0.000217136	-0.894889	AN6558	Ortholog(s) have RNA polymerase I activity
TCONS_00008503	150.982	81.2024	0.00005	0.000217136	-0.894778	AN0046	Putative histidyl-tRNA synthetase with a predicted role in tRNA aminoacylation
TCONS_00006397	24.608	13.2359	0.00015	0.00061128	-0.89467	AN6374	Ortholog(s) have ATP-dependent DNA helicase activity
TCONS_00010718	5.42238	2.92366	0.0001	0.000416687	-0.891149	AN2305	Ortholog of A. fumigatus Af293 : Afu5g06030
TCONS_00002346	7.99271	4.31821	0.00005	0.000217136	-0.888253	AN4149	Protein of unknown function
TCONS_00013647	0.898379	0.485369	0.00925	0.0248914	-0.888241	AN2822	Has domain(s) with predicted transporter activity
TCONS_00009040	564.997	305.515	0.00005	0.000217136	-0.887	AN0943	Putative mitochondrial F1F0-ATP synthase subunit g; ortholog of S. cerevisiae Atp20p; expression reduced after exposure to farnesol , atp20
TCONS_00011288	29.5249	15.9855	0.00005	0.000217136	-0.885171	AN1621	tive GNAT-type acetyltransferase, ngn8
TCONS_00005641	203.483	110.173	0.00005	0.000217136	-0.885135	AN6089	Putative 60 kilodalton heat shock protein
TCONS_00001583	350.068	189.624	0.00005	0.000217136	-0.884495	AN4297	Ortholog(s) have role in iron-sulfur cluster assembly
TCONS_00010260	138.08	74.7981	0.00005	0.000217136	-0.884427	AN10230	Ortholog(s) have S-methyl-5-thioadenosine phosphorylase activity
TCONS_00003453	105.208	57.0072	0.00005	0.000217136	-0.88403	AN4000	tive GNAT-type acetyltransferase (, fabM
TCONS_00006664	1753.8	950.3	0.00005	0.000217136	-0.884027	AN6083	Ortholog(s) have role in ribosomal large subunit assembly
TCONS_00012907	96.6551	52.3915	0.00105	0.00362255	-0.883514	AN2731	Ortholog(s) have ATPase activator activity
TCONS_00003418	73.6946	39.96	0.00005	0.000217136	-0.883001	AN4038	Putative translation initiation factor eIF5B
TCONS_00015108	387.59	210.38	0.00005	0.000217136	-0.88153	AN5580	Ortholog of A. fumigatus Af293 : Afu4g11550
TCONS_00004481	65.6448	35.6916	0.00005	0.000217136	-0.879095	AN7679	Ortholog(s) have role in ER to Golgi vesicle-mediated transport and ER to Golgi transport vesicle
TCONS_00009284	54.6325	29.7105	0.0001	0.000416687	-0.878787	AN0647	Ortholog(s) have rRNA primary transcript binding
TCONS_00010256	10.211	5.55313	0.00385	0.011506	-0.878752	AN10232	Ortholog(s) have nucleolus localization
TCONS_00002274	35.5142	19.3181	0.0002	0.000795006	-0.87844	AN4232	Ortholog(s) have rRNA binding activity
TCONS_00005815	40.2661	21.92	0.00005	0.000217136	-0.877314	AN5906	Has domain(s) with predicted ubiquitin-protein ligase activity
TCONS_00001349	212.477	115.747	0.00005	0.000217136	-0.876334	AN12465	Ortholog(s) have role in G1/S transition of mitotic cell cycle
TCONS_00006563	56.1073	30.585	0.00005	0.000217136	-0.875362	AN6191	Ortholog(s) have cytoplasm localization
TCONS_00002601	55.3196	30.1563	0.00005	0.000217136	-0.875334	AN3830	L-threonine dehydratase with a predicted role in glycine, serine, and threonine metabolism , ileA
TCONS_00009556	22.0218	12.0055	0.00005	0.000217136	-0.875235	AN0312	Ortholog(s) have RNA polymerase I CORE element sequence-specific DNA binding transcription factor activity
TCONS_00000278	35.2542	19.2243	0.00005	0.000217136	-0.874866	AN4748	Has domain(s) with predicted nucleic acid binding
TCONS_00001063	26.9552	14.7086	0.0098	0.0262054	-0.873907	AN4937	Ortholog of A. fumigatus Af293 : Afu3g10510
TCONS_00009221	85.2391	46.552	0.00005	0.000217136	-0.872673	AN0720	Putative diphthine synthase with a predicted role in methionine metabolism
TCONS_00007197	72.6528	39.7026	0.00005	0.000217136	-0.871784	AN6842	Putative ortholog of S. cerevisiae Mrpl35p which is a mitochondrial large ribosomal subunit
TCONS_00005580	223.044	121.934	0.00005	0.000217136	-0.871235	AN6168	L-threonine dehydratase with a predicted role in glycine, serine, and threonine metabolism, maeA
TCONS_00001378	181.03	99.0191	0.00005	0.000217136	-0.870446	AN4550	Putative asparaginyl-tRNA synthetase with a predicted role in tRNA charging for translation; intracellular; protein abundance decreased by menadione stress , dps1
TCONS_00003145	11.7957	6.4542	0.00005	0.000217136	-0.869956	AN8222	Ortholog of A. oryzae RIB40 : AO090038000489
TCONS_00009762	89.3056	48.8653	0.00005	0.000217136	-0.86994	AN0066	Ortholog(s) have isopropylmalate transmembrane transporter activity
TCONS_00014725	1.92079	1.05107	0.00055	0.00201561	-0.869839	AN8454	Ortholog(s) have role in cellular response to drug
TCONS_00003748	19.3975	10.6157	0.00005	0.000217136	-0.869671	AN3657	Ortholog(s) have 3'-5'-exoribonuclease activity
TCONS_00008313	100.68	55.1257	0.00005	0.000217136	-0.868975	AN0271	Putative dUTP pyrophosphatase with a predicted role in pyrimidine metabolism
TCONS_00011932	47.1048	25.8165	0.00005	0.000217136	-0.867582	AN2398	Has domain(s) with predicted O-methyltransferase activity
TCONS_00003402	30.8815	16.9336	0.0004	0.00150155	-0.866854	AN4068	Ortholog(s) have UDP-galactose transmembrane transporter activity
TCONS_00002519	25.0405	13.7313	0.00005	0.000217136	-0.866795	AN3926	Ortholog(s) have role in histone H3-K4 methylation and Set1C/COMPASS complex
TCONS_00011870	368.165	202.11	0.00005	0.000217136	-0.865213	AN2316	Putative cytochrome c oxidase subunit with a predicted role in energy metabolism
TCONS_00005599	19.8799	10.9172	0.00005	0.000217136	-0.864714	AN6149	Ortholog(s) have role in RNA metabolic process
TCONS_00007170	6.82569	3.75082	0.00005	0.000217136	-0.86377	AN6805	Has domain(s) with predicted substrate-specific transmembrane transporter activity
TCONS_00008065	11.5834	6.36596	0.00005	0.000217136	-0.86361	AN0589	Putative ATP-dependent RNA helicase with a predicted role in rRNA processing
TCONS_00012218	176.423	97.0126	0.00005	0.000217136	-0.86279	AN9124	Ortholog(s) have ATPase inhibitor activity
TCONS_00011869	1413.62	777.351	0.00005	0.000217136	-0.862751	AN2315	Putative F1F0-ATPase complex subunit with a predicted role in energy metabolism
TCONS_00005246	52.2592	28.7655	0.00005	0.000217136	-0.861346	AN11005	Ortholog(s) have cytosol
TCONS_00012865	53.1055	29.2382	0.00005	0.000217136	-0.861008	AN10340	Ortholog(s) have antioxidant activity
TCONS_00010552	10.4303	5.74995	0.00005	0.000217136	-0.859165	AN2104	Ortholog(s) have S-adenosylmethionine-dependent methyltransferase activity
TCONS_00000829	24.9845	13.7777	0.0001	0.000416687	-0.858696	AN8682	ORF that was absent from the original release of version 4 of the A. nidulans annotation
TCONS_00011413	39.4824	21.7944	0.00005	0.000217136	-0.857254	AN1778	Putative ketopentoate hydroxymethyl transferase with a predicted role in Coenzyme A and pantothenate biosynthesis , pantoB
TCONS_00005419	27.7821	15.3448	0.00005	0.000217136	-0.856399	AN6363	Essential protein kinase; extragenic suppressor of the bimD6 mutation that blocks chromosome attachment to spindle microtubules; null mutants have swollen hyphae and arrest as short germlings ,sudD
TCONS_00006943	24.5481	13.5597	0.00005	0.000217136	-0.85629	AN6526	Ortholog(s) have leucine-tRNA ligase activity
TCONS_00007392	51.9378	28.6967	0.00005	0.000217136	-0.855899	AN9357	Ortholog(s) have cytosol
TCONS_00007585	2295.66	1269.38	0.00005	0.000217136	-0.854787	AN1228	Ortholog(s) have role in maturation of LSU-rRNA from tricistronic rRNA transcript (SSU-rRNA
TCONS_00010430	67.9124	37.6051	0.00005	0.000217136	-0.852748	AN1951	Has domain(s) with predicted nucleic acid binding
TCONS_00013158	20.1366	11.1509	0.00005	0.000217136	-0.852657	AN3427	Ortholog(s) have nucleolus
TCONS_00002663	127.021	70.3593	0.00005	0.000217136	-0.852255	AN3748	Putative ATP phosphoribosyltransferase with a predicted role in histidine metabolism
TCONS_00007521	355.656	197.008	0.00005	0.000217136	-0.852229	AN10172	Ortholog(s) have dicarboxylic acid transmembrane transporter activity
TCONS_00007605	22.1796	12.2876	0.00005	0.000217136	-0.852032	AN1200	Ortholog(s) have role in cellular response to drug
TCONS_00000125	36.4478	20.1924	0.00005	0.000217136	-0.852017	AN4908	Putative eukaryotic translation initiation factor subunit
TCONS_00011664	335.689	186.059	0.00005	0.000217136	-0.851363	AN2069	Ortholog(s) have electron carrier activity
TCONS_00003142	32.606	18.086	0.00005	0.000217136	-0.850263	AN8215	Putative methylenetetrahydrofolate reductase (NADPH) with a predicted role in one-carbon metabolism; metA expression is induced by homocysteine; mutation causes methionine auxotrophy , metA
TCONS_00014437	22.0071	12.2184	0.00005	0.000217136	-0.848911	AN5461	Ortholog of A. fumigatus Af293 : Afu5g00130
TCONS_00004916	17.0306	9.46346	0.003	0.00923105	-0.847694	AN7028	Putative thymidylate synthase with a predicted role in pyrimidine metabolism
TCONS_00008578	2.41238	1.34062	0.01665	0.0415048	-0.847555	AN9300	Has domain(s) with predicted amino acid transmembrane transporter activity
TCONS_00006630	95.0245	52.8227	0.00005	0.000217136	-0.847141	AN6111	Ortholog(s) have cytosol
TCONS_00001454	18.6867	10.3945	0.0013	0.00437687	-0.846185	AN4455	Ortholog of A. fumigatus Af293 : Afu4g07490
TCONS_00000300	37.3729	20.7942	0.00005	0.000217136	-0.845809	AN4717	Cyclic AMP-dependent protein kinase A (PKA) catalytic subunit; deletion mutant has no phenotype; synthetically lethal with pkaA deletion , pkaB
TCONS_00003670	78.1136	43.469	0.0004	0.00150155	-0.845587	AN3745	Ortholog(s) have role in cellular response to drug
TCONS_00011261	1.8236	1.01515	0.01835	0.0451897	-0.845097	AN1587	Protein of unknown function
TCONS_00013707	44.359	24.6991	0.0001	0.000416687	-0.844766	AN2735	Ortholog(s) have cytosol
TCONS_00012600	40.0186	22.3518	0.00005	0.000217136	-0.840277	AN3075	Zinc finger protein of unknown function; overexpression confers the "fluffy" phenotype, oefC
TCONS_00014203	158.823	88.7146	0.00085	0.0029882	-0.840178	AN5745	Has domain(s) with predicted translation initiation factor activity and eukaryotic translation initiation factor 3 complex localization
TCONS_00002605	115.926	64.7935	0.00005	0.000217136	-0.839281	AN3824	Ortholog(s) have phenylalanine-tRNA ligase activity
TCONS_00010184	169.569	94.8739	0.00005	0.000217136	-0.837786	AN10220	Putatice cytochrome c peroxidase; intracellular; protein abundance decreased by menadione stress , ccp1
TCONS_00007749	23.0622	12.9063	0.00005	0.000217136	-0.837453	AN1000	Ortholog of A. fumigatus Af293 : Afu1g12780
TCONS_00009670	100.516	56.3052	0.00005	0.000217136	-0.836085	AN0192	Putative RNA polymerase subunit 8
TCONS_00000260	124.337	69.69	0.00005	0.000217136	-0.835234	AN4769	ATP sulfurylase involved in sulfate assimilation; mutants are resistant to selenate, sC
TCONS_00001659	80.9024	45.4058	0.00005	0.000217136	-0.833305	AN8795	Ortholog(s) have role in endosomal transport
TCONS_00004738	25.4244	14.2766	0.00085	0.0029882	-0.832561	AN7260	Ortholog(s) have chromatin binding activity and role in DNA replication initiation
TCONS_00008457	38.8471	21.8236	0.00005	0.000217136	-0.831916	AN0092	Putative methyltransferase with a predicted role in histidine metabolism
TCONS_00001342	39.8903	22.4155	0.00005	0.000217136	-0.831542	AN4600	Ortholog of A. fumigatus Af293 : Afu2g02210
TCONS_00014382	83.3755	46.8855	0.00005	0.000217136	-0.830481	AN5522	Has domain(s) with predicted structural constituent of ribosome activity
TCONS_00007751	77.2701	43.498	0.00005	0.000217136	-0.828961	AN0997	Ortholog(s) have structural constituent of ribosome activity and mitochondrial large ribosomal subunit localization
TCONS_00006854	7.93369	4.46721	0.0201	0.0489199	-0.828619	AN12480	Ortholog of A. fumigatus Af293 : Afu2g08060/lah
TCONS_00001567	323.496	182.288	0.00005	0.000217136	-0.827532	AN4323	Putative branched chain amino acid aminotransferase with a predicted role in valine
TCONS_00007610	75.2748	42.4228	0.00005	0.000217136	-0.827328	AN1196	Ortholog(s) have mitochondrion localization
TCONS_00008989	374.39	211.102	0.00005	0.000217136	-0.826598	AN1003	Putative isocitrate dehydrogenase (NAD+) with a predicted role in the TCA cycle
TCONS_00005163	54.4789	30.7583	0.00005	0.000217136	-0.824722	AN7630	Ortholog(s) have role in ribosomal large subunit assembly and cytosolic ribosome
TCONS_00012293	16.1825	9.14117	0.0022	0.00700863	-0.823987	AN3455	Ortholog(s) have role in rRNA processing
TCONS_00007277	23.9621	13.5436	0.0022	0.00700863	-0.823138	AN6941	Ortholog of A. fumigatus Af293 : Afu3g03520
TCONS_00005733	1008.09	569.901	0.00005	0.000217136	-0.822848	AN5969	Ortholog of A. fumigatus Af293 : Afu2g10580
TCONS_00007269	25.0054	14.1461	0.00005	0.000217136	-0.821835	AN6931	Has domain(s) with predicted nucleotide binding
TCONS_00006395	69.0185	39.0494	0.00005	0.000217136	-0.821681	AN6376	Ortholog(s) have structural constituent of ribosome activity and mitochondrial large ribosomal subunit localization
TCONS_00010286	97.6484	55.2477	0.00005	0.000217136	-0.821681	AN1769	Putative 3'-5' bisphosphate nucleotidase with a predicted role in cysteine metabolism
TCONS_00006754	315.413	178.458	0.00005	0.000217136	-0.821656	AN5971	Putative NADH-ubiquinone oxidoreductase
TCONS_00009420	103.692	58.7223	0.00005	0.000217136	-0.82032	AN10091	Ortholog(s) have cytosol
TCONS_00014768	388.395	219.991	0.00005	0.000217136	-0.820081	AN8500	Ortholog of A. niger CBS 513.88 : An13g02820
TCONS_00013018	240.738	136.427	0.00005	0.000217136	-0.819333	AN9193	Putative LaeA-like methyltransferase , llmJ
TCONS_00003875	14.4652	8.21379	0.00005	0.000217136	-0.816471	AN3499	Has domain(s) with predicted ATP binding
TCONS_00002431	19.5481	11.1113	0.00005	0.000217136	-0.815004	AN4053	Ortholog(s) have protein transporter activity, role in cellular response to drug, poly(A)+ mRNA export from nucleus, transcription factor import into nucleus and cytoplasm, nuclear envelope, nuclear periphery, nuclear pore localization ,kapH
TCONS_00000273	341.845	194.322	0.00005	0.000217136	-0.814895	AN4755	Ortholog(s) have role in aerobic respiration
TCONS_00012570	229.785	130.693	0.00005	0.000217136	-0.8141	AN3112	Ortholog(s) have protein transporter activity, role in cellular response to drug, poly(A)+ mRNA export from nucleus, transcription factor import into nucleus and cytoplasm, nuclear envelope, nuclear periphery, nuclear pore localization , ugmA
TCONS_00003187	40.4503	23.0207	0.00005	0.000217136	-0.813216	AN8272	Ortholog(s) have mitotic spindle pole body
TCONS_00004892	138.151	78.8478	0.00005	0.000217136	-0.809106	AN7051	Cystathionine beta-lyase, enzyme of the methionine biosynthesis pathway; mutants show a reduced rate of DNA damage repair , metG
TCONS_00011649	50.5194	28.8346	0.00005	0.000217136	-0.809037	AN2059	Velvet family protein with homology to VeA, involved in regulation of sexual development , velC
TCONS_00009511	29.4406	16.847	0.00005	0.000217136	-0.805312	AN10058	Ortholog(s) have role in cellular response to drug
TCONS_00008769	11.4557	6.56277	0.01535	0.0387094	-0.803689	AN1253	Ortholog of A. niger CBS 513.88 : An08g02170
TCONS_00006822	8.28851	4.74927	0.00005	0.000217136	-0.803407	AN5881	Ortholog(s) have endoplasmic reticulum localization
TCONS_00003141	25.025	14.3428	0.00005	0.000217136	-0.803047	AN8213	Putative dTMP kinase with a predicted role in pyrimidine metabolism
TCONS_00010716	2532.44	1451.62	0.00005	0.000217136	-0.802867	AN2301	Has domain(s) with predicted structural constituent of ribosome activity
TCONS_00008302	49.5112	28.3853	0.00005	0.000217136	-0.80261	AN0282	Has domain(s) with predicted nucleic acid binding
TCONS_00007712	304.895	174.939	0.00005	0.000217136	-0.801464	AN10159	Ortholog of Aspergillus wentii : Aspwe1_0172079
TCONS_00001627	211.837	121.601	0.00005	0.000217136	-0.800807	AN8830	Predicted protein kinase involved in halotolerance; suppressor of molybdate sensitivity of pacC mutant; mutants are sensitive to NaCl and have a moderate growth defect , halA
TCONS_00001355	12.5625	7.21264	0.00005	0.000217136	-0.800525	AN4581	Ortholog(s) have nucleolus localization
TCONS_00012460	41.8999	24.0694	0.00005	0.000217136	-0.799746	AN3231	Has domain(s) with predicted metal ion transmembrane transporter activity
TCONS_00009637	28.7727	16.5319	0.00005	0.000217136	-0.79945	AN0228	Ortholog(s) have ATP-dependent 3'-5' DNA helicase activity
TCONS_00003198	85.1241	48.9147	0.00005	0.000217136	-0.799301	AN8284	Ortholog(s) have mitochondrial ribosome localization
TCONS_00008307	789.76	453.9	0.00005	0.000217136	-0.79904	AN10032	Ortholog(s) have proton-transporting ATP synthase activity
TCONS_00010033	370.302	213.068	0.00005	0.000217136	-0.797388	AN1444	Ortholog(s) have mitochondrion localization
TCONS_00008744	9.09459	5.23423	0.0068	0.0190273	-0.797031	AN1291	Has domain(s) with predicted carbon-sulfur lyase activity and role in metabolic process
TCONS_00009366	4.98682	2.87087	0.00435	0.0128309	-0.796631	AN0525	Has domain(s) with predicted nucleotide binding
TCONS_00001317	9.77471	5.62839	0.00005	0.000217136	-0.796331	AN4631	Ortholog of A. fumigatus Af293 : Afu2g02400
TCONS_00006129	67.9632	39.1506	0.00005	0.000217136	-0.79572	AN6779	Putative ABC superfamily multidrug resistance-associated protein
TCONS_00004415	31.1857	17.9729	0.00005	0.000217136	-0.795062	AN7608	Has domain(s) with predicted DNA-directed RNA polymerase activity
TCONS_00003950	38.6813	22.2969	0.00005	0.000217136	-0.794793	AN7360	Putative molecular chaperone of the DnaJ superfamily
TCONS_00010105	968.381	558.702	0.00005	0.000217136	-0.793495	AN1523	Putative F1F0-ATPase complex subunit with a predicted role in energy metabolism
TCONS_00009878	7.92441	4.57594	0.00005	0.000217136	-0.792233	AN9005	Putative polyketide synthase (PKS)
TCONS_00008934	40.1401	23.1944	0.00005	0.000217136	-0.79127	AN1064	Predicted protein kinase involved in halotolerance; suppressor of molybdate sensitivity of pacC mutant; mutants are sensitive to NaCl and have a moderate growth defect , nup57
TCONS_00012683	21.1535	12.2291	0.00165	0.00543668	-0.790585	AN2967	Ortholog(s) have nucleus localization
TCONS_00001426	48.938	28.2953	0.00005	0.000217136	-0.790393	AN4491	Protein of unknown function
TCONS_00004119	39.6942	22.959	0.00005	0.000217136	-0.789864	AN10901	Ortholog(s) have glycine dehydrogenase (decarboxylating) activity
TCONS_00009011	45.78	26.4983	0.00005	0.000217136	-0.788819	AN0978	Ortholog(s) have guanyl-nucleotide exchange factor activity
TCONS_00005553	125.493	72.677	0.00005	0.000217136	-0.788041	AN6209	Putative 5'-phosphoribosyl-4-(N-succinocarboxamide)-5-aminoimidazole lyase with a predicted role in purine metabolism
TCONS_00012888	90.3828	52.3672	0.00005	0.000217136	-0.787386	AN2747	Ortholog(s) have RNA polymerase I activity
TCONS_00013513	306.963	177.882	0.00005	0.000217136	-0.787146	AN2981	Putative glucose 6-phosphate 1-dehydrogenase with a predicted role in the pentose-phosphate shunt; intracellular, menadione stress-induced protein; transcript downregulated by growth in ethanol , gsdA
TCONS_00006253	107.317	62.2507	0.00005	0.000217136	-0.785713	AN6922	Ortholog(s) have role in cytoplasmic translation and cytoplasm
TCONS_00007540	364.948	211.742	0.00005	0.000217136	-0.785383	AN10170	Ortholog(s) have ATPase activity
TCONS_00002024	129.902	75.3991	0.00005	0.000217136	-0.784805	AN8057	Cysteine synthase; plays a role in amino acid metabolism , cysB
TCONS_00000715	42.1787	24.516	0.00005	0.000217136	-0.782793	AN9481	Ortholog of A. fumigatus Af293 : Afu5g09380
TCONS_00010255	318.972	185.4	0.00005	0.000217136	-0.782785	AN10229	Ortholog(s) have role in ascospore formation
TCONS_00012825	9.32161	5.42116	0.0001	0.000416687	-0.781979	AN11679	Has domain(s) with predicted hydrolase activity and role in metabolic process
TCONS_00006913	135.341	78.7806	0.00005	0.000217136	-0.780682	AN6497	Ortholog of A. fumigatus Af293 : Afu6g05250
TCONS_00000298	4.99302	2.90848	0.0006	0.0021847	-0.779649	AN4720	Has domain(s) with predicted nucleic acid binding
TCONS_00010954	22.4788	13.0959	0.00005	0.000217136	-0.779453	AN2597	Has domain(s) with predicted sequence-specific DNA binding RNA polymerase II transcription factor activity
TCONS_00003749	243.793	142.045	0.00005	0.000217136	-0.779309	AN3655	Ortholog of A. fumigatus Af293 : Afu4g12220
TCONS_00015003	454.938	265.128	0.00005	0.000217136	-0.778981	AN5704	Putative Type II fatty acid synthase with a predicted role in mitochondrial fatty acid formation
TCONS_00002505	6.78908	3.95661	0.01595	0.0400144	-0.778951	AN3946	Spindle assembly checkpoint protein kinase; mutants have a moderate growth defect, are sensitive to benomyl, NaCl and display abnormal colony color , sldA
TCONS_00007654	59.8834	34.9021	0.00005	0.000217136	-0.778844	AN10148	Cysteine- and histidine-rich-domain [CHORD]-containing protein; required for maintenance of the diploid state , chpA
TCONS_00001327	17.592	10.2594	0.00005	0.000217136	-0.777969	AN4623	Ortholog(s) have UDP-glucose:glycoprotein glucosyltransferase activity
TCONS_00013532	80.107	46.7192	0.00005	0.000217136	-0.777914	AN10351	Ortholog(s) have aminopeptidase activity
TCONS_00004526	156.165	91.1515	0.0004	0.00150155	-0.776735	AN7742	Ortholog(s) have single-stranded DNA binding activity
TCONS_00010156	16.8783	9.8522	0.0008	0.00283098	-0.776655	AN1591	Has domain(s) with predicted ATP binding
TCONS_00013312	5.83122	3.40443	0.00005	0.000217136	-0.776385	AN3232	Ortholog(s) have pantothenate transmembrane transporter activity
TCONS_00014519	32.8812	19.2037	0.00005	0.000217136	-0.775882	AN5351	Putative ubiquitin-conjugating enzyme
TCONS_00002110	156.589	91.4662	0.00005	0.000217136	-0.775674	AN8170	Nap/SET family member; exits nuclei at the onset of mitosis; cytosolic role in vacuolar protein sorting; interacts directly with KapA , napB
TCONS_00007537	98.0575	57.3113	0.00005	0.000217136	-0.774808	AN1287	Putative stomatin-like protein, localizes in mitochondria , stoB
TCONS_00009027	18.8492	11.0192	0.00005	0.000217136	-0.774476	AN0956	Ortholog(s) have tRNA dihydrouridine synthase activity
TCONS_00006442	49.6213	29.0199	0.00005	0.000217136	-0.773917	AN10798	Ortholog of A. fumigatus Af293 : Afu2g12120
TCONS_00000288	113.947	66.6847	0.00005	0.000217136	-0.772935	AN4730	Ortholog(s) have mitochondrion
TCONS_00008305	242.833	142.195	0.00005	0.000217136	-0.772098	AN0279	Putative transcription factor involved in regulation of asexual and sexual development and in response to nitrogen starvation; contains a myb-like DNA-binding domain , flbD
TCONS_00005786	11.2646	6.59648	0.00005	0.000217136	-0.772024	AN10762	Ortholog(s) have cytosol localization
TCONS_00006801	24.1797	14.1608	0.00005	0.000217136	-0.771899	AN5902	Ortholog(s) have dolichyl-phosphate-glucose-glycolipid alpha-glucosyltransferase activity
TCONS_00002587	178.669	104.639	0.00005	0.000217136	-0.771863	AN10469	Has domain(s) with predicted nucleotide binding
TCONS_00013155	40.3938	23.6644	0.0007	0.00251378	-0.771414	AN3430	Ortholog of A. fumigatus Af293 : Afu3g05790
TCONS_00008708	89.5192	52.4685	0.00005	0.000217136	-0.770747	AN1348	Ortholog(s) have structural constituent of ribosome activity
TCONS_00010537	29.8187	17.4875	0.00325	0.00987504	-0.769896	AN2090	Ortholog(s) have cytoplasm localization
TCONS_00006223	102.715	60.2658	0.00005	0.000217136	-0.769238	AN6891	Ortholog of A. fumigatus Af293 : Afu5g13330
TCONS_00002073	484.013	284.067	0.00005	0.000217136	-0.768815	AN11049	NmrA-like domain containing protein
TCONS_00005950	25.0619	14.7158	0.0146	0.0370935	-0.76813	AN9528	Ortholog(s) have role in hyphal growth
TCONS_00001750	4770.24	2805.42	0.00025	0.000978111	-0.765847	AN8705	Ortholog(s) have cytoplasmic stress granule
TCONS_00007998	37.0111	21.78	0.00005	0.000217136	-0.764957	AN0692	Ortholog(s) have cytosol
TCONS_00006058	82.509	48.5854	0.00025	0.000978111	-0.76403	AN11898	Ortholog of A. fumigatus Af293 : Afu7g05420
TCONS_00002696	65.8882	38.8086	0.00035	0.00132804	-0.763644	AN3709	Ortholog of A. nidulans FGSC A4 : AN0485
TCONS_00004786	58.2444	34.3244	0.00005	0.000217136	-0.762886	AN7193	Putative NADPH-dependent glycerol dehydrogenase with a predicted role in carbohydrate metabolism
TCONS_00005221	69.1324	40.8114	0.00005	0.000217136	-0.760389	AN7701	Ortholog(s) have structural constituent of ribosome activity and mitochondrial small ribosomal subunit localization
TCONS_00004403	20.9821	12.3889	0.00005	0.000217136	-0.760113	AN7596	Has domain(s) with predicted sequence-specific DNA binding RNA polymerase II transcription factor activity
TCONS_00006725	10.2402	6.04868	0.00675	0.0189134	-0.759548	AN6012	Ortholog of A. fumigatus Af293 : Afu2g09940
TCONS_00015049	8.3467	4.93228	0.0003	0.00115729	-0.758952	AN10723	Has domain(s) with predicted acetyltransferase activity and role in metabolic process
TCONS_00010347	154.76	91.4641	0.00005	0.000217136	-0.758759	AN1851	Ortholog(s) have unfolded protein binding activity
TCONS_00013622	23.6165	13.9608	0.00005	0.000217136	-0.758412	AN2861	Putative F-box protein
TCONS_00002339	651.076	385.091	0.00005	0.000217136	-0.757626	AN4159	glnA, Putative glutamate-ammonia ligase with a predicted role in glutamate and glutamine metabolism; intracellular; transcript upregulated by nitrate limitation; protein abundance decreased by menadione stress and induced by farnesol
TCONS_00007758	25.2044	14.9133	0.00005	0.000217136	-0.757077	AN0984	Ortholog(s) have nucleus localization
TCONS_00012436	4.4969	2.66094	0.00465	0.0136329	-0.756994	AN11254	Possible pseudogene
TCONS_00011408	78.3053	46.3677	0.00005	0.000217136	-0.755989	AN1770	Ortholog(s) have structural constituent of ribosome activity and mitochondrial large ribosomal subunit
TCONS_00003688	260.92	154.531	0.00005	0.000217136	-0.755713	AN10440	Ortholog(s) have membrane
TCONS_00011782	16.2963	9.6535	0.00005	0.000217136	-0.755417	AN2223	Ortholog(s) have mitochondrion localization
TCONS_00010362	57.6729	34.1814	0.00005	0.000217136	-0.75468	AN1875	Ortholog(s) have sequence-specific DNA binding activity and role in budding cell bud growth
TCONS_00011887	2.58526	1.53341	0.0115	0.0300878	-0.753568	AN2334	Putative ketose-1
TCONS_00009286	1232.27	731.033	0.00005	0.000217136	-0.753314	AN0641	TCTP (translationally controlled tumor protein); high expression during germination, germ tube elongation, early vegetative growth, decreased in stationary phase; protein levels increase in osmoadaptation; mutant makes no cleistothecia , tcpA
TCONS_00009273	12.7674	7.5802	0.00005	0.000217136	-0.752161	AN0659	Ortholog of A. fumigatus Af293 : Afu1g13200
TCONS_00009588	1638.16	972.991	0.00005	0.000217136	-0.751579	AN0278	Ortholog(s) have structural constituent of ribosome activity
TCONS_00010593	125.493	74.5415	0.00005	0.000217136	-0.751487	AN2142	(importin) alpha, involved in protein import into nucleus , kapA
TCONS_00010711	283.264	168.27	0.00005	0.000217136	-0.751367	AN2295	Putative succinate-CoA ligase (GDP-forming) with a predicted role in the TCA cycle
TCONS_00014325	212.93	126.718	0.00005	0.000217136	-0.748763	AN5597	Putative ubiquinol-cytochrome-c reductase subunit with a predicted role in energy metabolism
TCONS_00006865	20.5221	12.2169	0.00005	0.000217136	-0.748307	AN10734	Ortholog(s) have role in regulation of translational elongation and cytosolic ribosome
TCONS_00012704	75.9992	45.245	0.0083	0.0226279	-0.748225	AN2949	Ortholog(s) have structural constituent of ribosome activity and mitochondrial large ribosomal subunit localization
TCONS_00008016	110.808	66.0068	0.00005	0.000217136	-0.74738	AN0667	Putative mannose-6-phosphate isomerase with a predicted role in mannose/mannitol, fructose, and sorbose/sorbitol metabolism, manA
TCONS_00004416	22.2012	13.2252	0.00005	0.000217136	-0.747341	AN7609	Ortholog(s) have mitochondrial RNA polymerase regulatory region sequence-specific DNA binding activity and cytosol
TCONS_00005465	198.002	117.961	0.0008	0.00283098	-0.747209	AN6306	Ortholog(s) have protein transporter activity
TCONS_00005937	121.297	72.2907	0.00005	0.000217136	-0.746658	AN6564	Ortholog(s) have structural constituent of ribosome activity
TCONS_00001766	242.798	144.779	0.00005	0.000217136	-0.745903	AN8690	Protein expressed at increased levels during osmoadaptation
TCONS_00001473	77.9709	46.5564	0.00005	0.000217136	-0.743955	AN4434	Ortholog(s) have structural constituent of ribosome activity and mitochondrial small ribosomal subunit localization
TCONS_00014830	331.513	197.95	0.00005	0.000217136	-0.74393	AN5111	Ortholog(s) have role in conjugation with cellular fusion
TCONS_00011987	32.4876	19.3995	0.01285	0.0332105	-0.743869	AN10306	N-terminal subunit of Cand1; which is split into two subunits (candA-N and candA-C) that bind to each other and to unneddylated cullin-RING complexes; role in sexual development, secondary metabolism and light control of asexual development , candA-N
TCONS_00014167	333.773	199.579	0.00005	0.000217136	-0.741906	AN5790	Putative isocitrate dehydrogenase (NAD+) with a predicted role in the TCA cycle
TCONS_00010783	27.9338	16.7086	0.00005	0.000217136	-0.741423	AN2393	Ortholog(s) have cytosol localization
TCONS_00006599	34.1705	20.461	0.0148	0.0375361	-0.739872	AN6141	Ortholog(s) have glutaminase activity
TCONS_00012734	65.7612	39.3823	0.00005	0.000217136	-0.739688	AN2926	nsa2, Putative 60S ribosomal protein; transcript repressed by light in developmentally competent mycelia
TCONS_00001759	82.4644	49.3919	0.00005	0.000217136	-0.739497	AN11102	Ortholog(s) have ubiquitin-specific protease activity
TCONS_00009364	294.954	176.665	0.00005	0.000217136	-0.73947	AN0529	Ortholog of A. nidulans FGSC A4 : AN7899/dbaE
TCONS_00012908	21.9999	13.1868	0.00005	0.000217136	-0.738397	AN2730	sB, Putative transporter with a predicted role in small molecule transport; transcript negatively regulated by sulfate and methionine
TCONS_00006598	22.2766	13.3573	0.00285	0.00882815	-0.737905	AN6143	Putative nuclear transport protein with homology to Saccharomyces cerevisiae Nup82p , nup82
TCONS_00000256	53.1353	31.8796	0.00005	0.000217136	-0.737037	AN9486	Ortholog(s) have role in protein lipoylation and mitochondrion localization
TCONS_00009989	100.113	60.0726	0.00005	0.000217136	-0.736852	AN9419	Ortholog(s) have alanine-tRNA ligase activity
TCONS_00012317	34.0243	20.4176	0.00005	0.000217136	-0.736751	AN3429	Protein of unknown function
TCONS_00001544	58.6806	35.2178	0.00005	0.000217136	-0.73658	AN4347	Ortholog(s) have nucleus localization
TCONS_00012437	2.75961	1.6571	0.00735	0.0203594	-0.7358	AN3265	apyA, Arrestin domains and PY motif-containing protein with homology to Saccharomyces cerevisiae Rod1p and Rog3p proteins
TCONS_00005654	35.3249	21.2126	0.00005	0.000217136	-0.735765	AN6072	Ortholog(s) have protein-arginine N5-methyltransferase activity
TCONS_00015094	54.0831	32.4865	0.00005	0.000217136	-0.735337	AN5600	Has domain(s) with predicted transferase activity
TCONS_00004227	255.787	153.883	0.00005	0.000217136	-0.733112	AN7000	Putative succinate-CoA ligase (ADP-forming) with a predicted role in the TCA cycle
TCONS_00007090	21.8777	13.1644	0.00005	0.000217136	-0.732818	AN6714	Ortholog(s) have cytosol
TCONS_00002151	39.0167	23.4777	0.00005	0.000217136	-0.7328	AN82904	ndxC, Putative nudix hydrolase
TCONS_00009288	14.8489	8.94261	0.00005	0.000217136	-0.731589	AN0637	Ortholog(s) have cytosol
TCONS_00011224	27.3354	16.465	0.00005	0.000217136	-0.73137	AN1533	Ortholog(s) have role in cellular response to drug
TCONS_00014975	70.6363	42.5576	0.00005	0.000217136	-0.730993	AN5741	Ortholog(s) have structural constituent of ribosome activity and mitochondrial large ribosomal subunit
TCONS_00007625	87.0825	52.4699	0.00005	0.000217136	-0.730893	AN1177	Ortholog(s) have cytosol
TCONS_00007334	3.94091	2.37466	0.00185	0.00601014	-0.730809	AN11209	Has domain(s) with predicted role in transmembrane transport and integral to membrane localization
TCONS_00005263	29.2021	17.6112	0.00005	0.000217136	-0.729577	AN11008	Ortholog(s) have drug binding
TCONS_00012900	19.4622	11.7374	0.01	0.0266562	-0.729557	AN2737	mexA, Ortholog(s) have mRNA binding activity and role in poly(A)+ mRNA export from nucleus, ribosomal large subunit export from nucleus, ribosomal small subunit export from nucleus
TCONS_00010277	12.6048	7.60437	0.00005	0.000217136	-0.729069	AN1758	Ortholog of A. fumigatus Af293 : Afu6g08980
TCONS_00011618	65.1593	39.3238	0.00005	0.000217136	-0.728569	AN2014	Ortholog(s) have cytosol
TCONS_00001475	36.7603	22.2332	0.00005	0.000217136	-0.725429	AN4431	Has domain(s) with predicted RNA binding activity
TCONS_00009729	189.314	114.546	0.00005	0.000217136	-0.72486	AN0117	Ortholog(s) have role in cellular response to oxidative stress and cytosol
TCONS_00010824	41.2174	24.9582	0.00005	0.000217136	-0.723741	AN2434	Has domain(s) with predicted nucleus localization
TCONS_00001483	40.1805	24.3353	0.00005	0.000217136	-0.723447	AN4425	Ortholog(s) have cytosol
TCONS_00003439	2386.68	1446.17	0.00005	0.000217136	-0.722767	AN4015	Ortholog(s) have ribosome binding
TCONS_00001489	23.3205	14.1425	0.00135	0.00453472	-0.721563	AN4419	Ortholog(s) have protein tyrosine phosphatase activity
TCONS_00006403	106.624	64.7022	0.00005	0.000217136	-0.720646	AN6368	Putative arginyl-tRNA synthetase with a predicted role in tRNA charging for translation
TCONS_00004906	115.906	70.3763	0.00005	0.000217136	-0.719795	AN7040	Has domain(s) with predicted deaminase activity
TCONS_00007267	28.11	17.0758	0.00005	0.000217136	-0.719133	AN6927	wscB, Putative plasma membrane sensor-transducer; N- and O- glycosylated and localized in the cell wall and membrane
TCONS_00008598	54.1136	32.8738	0.00005	0.000217136	-0.719054	AN9332	Has domain(s) with predicted nucleotide binding activity
TCONS_00008771	182.13	110.772	0.00005	0.000217136	-0.717371	AN1245	Ortholog of A. fumigatus Af293 : Afu1g10355
TCONS_00001584	108.651	66.164	0.00005	0.000217136	-0.715577	AN4295	Ortholog(s) have role in cardiolipin metabolic process
TCONS_00012663	281.766	171.614	0.00005	0.000217136	-0.715334	AN2997	Ortholog(s) have sequence-specific DNA binding activity and role in cellular response to drug
TCONS_00002152	28.4633	17.3586	0.00005	0.000217136	-0.713454	AN8206	Ortholog(s) have mitochondrion localization
TCONS_00014177	173.795	106.017	0.00005	0.000217136	-0.713091	AN5778	Ortholog(s) have role in Arp2/3 complex-mediated actin nucleation
TCONS_00006747	93.2419	56.9257	0.00005	0.000217136	-0.711899	AN5978	Ortholog(s) have mitochondrial ribosome localization
TCONS_00002729	15.0744	9.2052	0.00005	0.000217136	-0.711576	AN3668	Has domain(s) with predicted zinc ion binding activity
TCONS_00006165	2.57861	1.57562	0.0094	0.0252484	-0.710677	AN6821	Ortholog of Aspergillus sydowii : Aspsy1_0091668
TCONS_00000563	21.0653	12.8743	0.00005	0.000217136	-0.710377	AN4412	mtr4, Putative nuclear exosomal DEAD-box family RNA helicase; ortholog of S. cerevisiae Mtr4p; expression reduced after exposure to farnesol
TCONS_00001780	29.2254	17.8836	0.0044	0.0129596	-0.708589	AN8668	Ortholog(s) have chromatin binding activity
TCONS_00007941	49.8726	30.5231	0.00005	0.000217136	-0.708348	AN0757	Ortholog(s) have tRNA (cytosine-5-)-methyltransferase activity
TCONS_00007715	94.6606	57.9775	0.00005	0.000217136	-0.707272	AN1055	Ortholog(s) have eukaryotic initiation factor 4G binding
TCONS_00012859	126.163	77.2835	0.00005	0.000217136	-0.707055	AN2775	Ortholog(s) have cytosol localization
TCONS_00007704	417.526	255.858	0.00005	0.000217136	-0.706524	AN10163	Ortholog of A. fumigatus Af293 : Afu1g12110
TCONS_00006684	83.3198	51.0689	0.00005	0.000217136	-0.706215	AN6060	Has domain(s) with predicted DNA binding
TCONS_00014170	111.943	68.637	0.00085	0.0029882	-0.7057	AN5785	Ortholog(s) have unfolded protein binding activity
TCONS_00009108	122.22	74.9617	0.00005	0.000217136	-0.705255	AN0862	Ortholog(s) have tubulin binding activity
TCONS_00013142	101.295	62.1384	0.00005	0.000217136	-0.705008	AN3458	Ortholog(s) have structural constituent of ribosome activity and mitochondrial large ribosomal subunit localization
TCONS_00004233	74.5917	45.8038	0.0001	0.000416687	-0.703547	AN6993	Putative phosphoribosyltransferase with a predicted role in nucleotide salvage pathways
TCONS_00004451	38.9656	23.9446	0.0019	0.00614514	-0.702503	AN11995	Ortholog(s) have role in GPI anchor biosynthetic process
TCONS_00011579	104.193	64.1996	0.00005	0.000217136	-0.698629	AN1965	prs2, ribose-phosphate pyrophosphokinase with a predicted role in histidine metabolism; interacts with prs1 and prs3
TCONS_00001482	4.61327	2.84396	0.00585	0.0166806	-0.69789	AN4426	Ortholog(s) have role in actin filament organization
TCONS_00004232	2.23589	1.3784	0.0086	0.0233334	-0.697858	AN12060	Has domain(s) with predicted role in transmembrane transport and integral to membrane localization
TCONS_00008317	93.2974	57.5378	0.00045	0.00167321	-0.697326	AN0259	Putative adenylate kinase with a predicted role in nucleotide salvage pathways
TCONS_00012714	13.8037	8.52235	0.00185	0.00601014	-0.695728	AN2944	tamA, Transcriptional co-activator of the major nitrogen regulatory protein AreA; binds and activates gdhA promoter; transcript is induced by nitrate
TCONS_00003061	50.0635	30.9363	0.00005	0.000217136	-0.694455	AN8121	Putative 5'-phosphoribosylformyl glycinamidine synthetase with a predicted role in purine metabolism
TCONS_00004057	4.01689	2.48294	0.00175	0.00571809	-0.694029	AN10908	Ortholog of A. niger CBS 513.88 : An06g00460
TCONS_00003686	27.2917	16.8841	0.00005	0.000217136	-0.692798	AN3721	Kinesin-family protein
TCONS_00003831	9.51173	5.88812	0.0003	0.00115729	-0.691901	AN3547	Has domain(s) with predicted ADP binding
TCONS_00000067	10.0777	6.23854	0.00005	0.000217136	-0.691886	AN4994	Ortholog of A. fumigatus Af293 : Afu3g09935
TCONS_00010836	18.8868	11.6985	0.00005	0.000217136	-0.691058	AN10304	Ortholog(s) have mitochondrial membrane localization
TCONS_00012778	99	61.33	0.002	0.00644402	-0.690837	AN2882	Putative homoserine dehydrogenase with a predicted role in glycine
TCONS_00003204	46.9894	29.1239	0.00005	0.000217136	-0.690133	AN8293	Ortholog(s) have cell division site
TCONS_00000444	23.7763	14.7396	0.00005	0.000217136	-0.689828	AN4541	Ortholog of A. fumigatus Af293 : Afu1g17750
TCONS_00000132	15.3423	9.52042	0.002	0.00644402	-0.688417	AN4903	Ortholog(s) have nucleolus localization
TCONS_00000279	37.338	23.1752	0.00005	0.000217136	-0.688063	AN4746	Ortholog of A. fumigatus Af293 : Afu3g06270
TCONS_00010007	14.0763	8.75494	0.00005	0.000217136	-0.685103	AN1421	Ortholog of A. fumigatus Af293 : Afu8g04170
TCONS_00009743	45.5293	28.3265	0.00005	0.000217136	-0.684644	AN12227	Ortholog of Aspergillus wentii : Aspwe1_0182138
TCONS_00009537	79.2451	49.3094	0.00005	0.000217136	-0.68446	AN0327	Ortholog(s) have ATP-dependent 3'-5' DNA helicase activity
TCONS_00001447	225.955	140.598	0.00005	0.000217136	-0.684458	AN4468	Ortholog(s) have role in regulation of sporulation resulting in formation of a cellular spore and cytosol
TCONS_00008776	23.7126	14.7572	0.00005	0.000217136	-0.684236	AN1238	nup120, Putative nuclear pore complex protein with low homology to Saccharomyces cerevisiae Nup120p; synthetically lethal with ndc1 mutation
TCONS_00007276	42.5439	26.491	0.00005	0.000217136	-0.68345	AN6940	Has domain(s) with predicted metal ion transmembrane transporter activity
TCONS_00000491	72.7715	45.3136	0.00005	0.000217136	-0.68343	AN4490	Ortholog(s) have mitochondrion targeting sequence binding
TCONS_00007856	191.93	119.527	0.00005	0.000217136	-0.683245	AN0856	Putative amino acid transporter
TCONS_00009319	27.217	16.9533	0.00005	0.000217136	-0.68294	AN0591	Ortholog(s) have cytosol
TCONS_00009070	14.5149	9.04387	0.00005	0.000217136	-0.68252	AN0905	Ortholog(s) have role in protein ubiquitination
TCONS_00011588	9.07155	5.65456	0.0174	0.0431317	-0.681935	AN1976	Ortholog(s) have histone acetyltransferase activity
TCONS_00012854	2.91414	1.81684	0.00765	0.0210473	-0.681639	AN2781	Putative amino acid permease
TCONS_00001328	81.0673	50.5558	0.00005	0.000217136	-0.681243	AN4622	Ortholog of A. fumigatus Af293 : Afu2g02380
TCONS_00002613	484.734	302.346	0.00005	0.000217136	-0.680993	AN3814	cypA, Putative peptidyl-prolyl cis-trans isomerase (PPIase); cyclophilin
TCONS_00014754	125.247	78.1511	0.00005	0.000217136	-0.680438	AN8489	atrB, Putative plasma membrane ATP-binding cassette (ABC) transporter with a predicted role in multidrug resistance; transcript induced by the fungicide imazalil, by camptothecin and by farnesol
TCONS_00008296	132.254	82.5647	0.00005	0.000217136	-0.679711	AN0285	Putative 6-phosphogluconolactonase with a predicted role in gluconic acid and gluconate metabolism
TCONS_00013503	244.228	152.534	0.00115	0.00392897	-0.679103	AN2992	Ortholog(s) have cytosol
TCONS_00003149	127.838	79.8478	0.00005	0.000217136	-0.678988	AN11055	Ortholog(s) have protein phosphatase type 1 regulator activity
TCONS_00010038	95.2068	59.5084	0.00005	0.000217136	-0.677971	AN1455	Ortholog(s) have dolichyl-diphosphooligosaccharide-protein glycotransferase activity
TCONS_00000682	336.739	210.598	0.00005	0.000217136	-0.677138	AN11136	Ortholog(s) have protein transporter activity
TCONS_00002333	42.4672	26.5818	0.00005	0.000217136	-0.67591	AN4164	Ortholog(s) have mitochondrion localization
TCONS_00014388	22.0361	13.7933	0.0005	0.00184766	-0.675899	AN10689	Has domain(s) with predicted sugar:hydrogen symporter activity
TCONS_00000143	43.2796	27.1195	0.00005	0.000217136	-0.674356	AN10609	Ortholog(s) have role in mitochondrial respiratory chain complex III assembly and integral to mitochondrial inner membrane localization
TCONS_00002276	6.77815	4.24964	0.0003	0.00115729	-0.673551	AN4229	Has domain(s) with predicted zinc ion binding activity
TCONS_00002154	9.86212	6.18552	0.00005	0.000217136	-0.673004	AN12403	Ortholog(s) have cell division site
TCONS_00006482	174.376	109.404	0.0017	0.00557977	-0.672528	AN10803	Ortholog of Aspergillus wentii : Aspwe1_0175695
TCONS_00009522	33.6759	21.1406	0.0157	0.0394553	-0.671699	AN0351	gfdA, Putative NAD+ dependent glycerol-3-phosphate dehydrogenase with a predicted role in glycerol metabolism
TCONS_00012677	72.7955	45.7172	0.00005	0.000217136	-0.671113	AN2976	Ortholog(s) have intracellular localization
TCONS_00012333	168.141	105.622	0.00005	0.000217136	-0.670761	AN3411	Ortholog(s) have translation initiation factor activity
TCONS_00001333	45.6979	28.7211	0.00005	0.000217136	-0.670015	AN4617	Has domain(s) with predicted RNA binding activity and exosome (RNase complex) localization
TCONS_00006427	976.22	613.661	0.00005	0.000217136	-0.669764	AN6330	Putative elongation factor 2
TCONS_00001632	131.582	82.7528	0.00005	0.000217136	-0.669087	AN8824	Ortholog(s) have ribosomal large subunit binding activity
TCONS_00007834	25.3763	15.9647	0.00005	0.000217136	-0.668594	AN0888	Ortholog of A. fumigatus Af293 : Afu1g15510
TCONS_00010807	34.7259	21.8478	0.00005	0.000217136	-0.668529	AN2420	Ortholog(s) have role in mRNA cis splicing
TCONS_00014285	44.7724	28.2434	0.00035	0.00132804	-0.664696	AN5642	Ortholog of A. fumigatus Af293 : Afu4g13470
TCONS_00002517	5630.06	3552.51	0.00005	0.000217136	-0.664313	AN3928	Putative thiazole synthase, enzyme of the thiamine biosynthesis pathway, thiF
TCONS_00014954	227.715	143.709	0.00005	0.000217136	-0.664084	AN10710	Ortholog(s) have phosphomannomutase activity
TCONS_00006753	109.238	68.9417	0.00005	0.000217136	-0.664028	AN5972	Ortholog(s) have ubiquitin binding activity
TCONS_00007780	3193.58	2016.65	0.00005	0.000217136	-0.663217	AN10130	Ortholog(s) have structural constituent of ribosome activity and cytosolic small ribosomal subunit localization
TCONS_00003415	12.8073	8.09472	0.00005	0.000217136	-0.661912	AN10498	Ortholog of A. fumigatus Af293 : Afu1g03930
TCONS_00000404	25.4402	16.0943	0.00005	0.000217136	-0.660564	AN4593	Ortholog of A. fumigatus Af293 : Afu2g02140
TCONS_00013228	12.5809	7.96401	0.00005	0.000217136	-0.659674	AN3333	Has domain(s) with predicted nucleotide binding
TCONS_00005225	102.501	64.9351	0.0008	0.00283098	-0.658563	AN7706	Has domain(s) with predicted nucleic acid binding
TCONS_00011853	29.505	18.6951	0.00005	0.000217136	-0.658297	AN2294	elp3, Putative GNAT-type acetyltransferase
TCONS_00009069	75.4074	47.7946	0.00005	0.000217136	-0.657857	AN0906	kapB, Essential nuclear transport protein
TCONS_00000160	67.1114	42.5841	0.00005	0.000217136	-0.656243	AN4862	ranGAP, Putative Ran GTPase activating protein (GAP) with homology to Saccharomyces cerevisiae Rna1p; endogenously tagged RanGAP is excluded from nuclei during interphase and disperses throughout the cell at mitosis
TCONS_00007424	16.2551	10.3157	0.00005	0.000217136	-0.65605	AN9406	trm1, Putative 2,N2-dimethylguanosine tRNA methyltransferase; mutants are self-sterile
TCONS_00000348	34.9714	22.1951	0.00005	0.000217136	-0.655933	AN4664	nudN, Dynein light intermediate chain
TCONS_00012631	16.8481	10.6932	0.00265	0.00828674	-0.655894	AN3044	abnD, Putative arabinan endo-1,5-alpha-L-arabinosidase with a predicted role in degradation of pectin; predicted glycosylphosphatidylinositol (GPI)-anchored protein
TCONS_00010456	113.009	71.7874	0.00005	0.000217136	-0.654631	AN12319	Ortholog(s) have structural constituent of ribosome activity and mitochondrial large ribosomal subunit localization
TCONS_00011724	81.5026	51.7796	0.00005	0.000217136	-0.654462	AN2153	Ortholog(s) have role in pre-miRNA processing
TCONS_00014305	55.3162	35.1637	0.00005	0.000217136	-0.653613	AN5616	Ortholog(s) have cytosol
TCONS_00009881	21.2622	13.5312	0.00005	0.000217136	-0.652004	AN9003	Has domain(s) with predicted zinc ion binding activity
TCONS_00000656	121.084	77.0627	0.00195	0.00629287	-0.651902	AN4308	Ortholog(s) have structural constituent of ribosome activity and mitochondrial large ribosomal subunit
TCONS_00005828	138.493	88.1659	0.00005	0.000217136	-0.651524	AN5886	Alpha-isopropylmalate isomerase with a predicted role in valine, leucine, and isoleucine metabolism; protein expressed at increased levels in a hapX mutant versus wild-type; transcript is induced by nitrate; protein induced by farnesol , luA
TCONS_00013082	28.7874	18.3278	0.00285	0.00882815	-0.651407	AN9119	Ortholog(s) have nucleus localization
TCONS_00004289	66.0921	42.084	0.00005	0.000217136	-0.651206	AN7460	Ortholog of Aspergillus versicolor : Aspve1_0030998 and Aspergillus sydowii : Aspsy1_0203499
TCONS_00007833	27.6496	17.6122	0.00005	0.000217136	-0.650686	AN0889	Ortholog(s) have ribosome binding activity
TCONS_00011676	146.997	93.6465	0.00005	0.000217136	-0.650493	AN2080	Ortholog(s) have protein heterodimerization activity
TCONS_00006773	42.3751	27.0075	0.00005	0.000217136	-0.649859	AN5953	Ortholog(s) have iron ion binding activity
TCONS_00002852	10.4951	6.68943	0.00025	0.000978111	-0.649761	AN3498	Has domain(s) with predicted substrate-specific transmembrane transporter activity
TCONS_00006464	17.8238	11.3682	0.0097	0.0259652	-0.648806	AN6283	Ortholog(s) have role in peptidyl-diphthamide biosynthetic process from peptidyl-histidine and cytosol
TCONS_00008322	647.525	413.025	0.00005	0.000217136	-0.648705	AN0252	Putative F1F0-ATPase complex gamma subunit with a predicted role in energy metabolism
TCONS_00001979	18.3613	11.7156	0.00005	0.000217136	-0.648244	AN8002	Ortholog(s) have role in regulation of DNA-dependent DNA replication
TCONS_00006761	89.7572	57.2929	0.00005	0.000217136	-0.647672	AN9469	Ortholog(s) have structural constituent of ribosome activity and mitochondrial large ribosomal subunit localization
TCONS_00013697	13.6279	8.70476	0.0001	0.000416687	-0.646691	AN2748	Ortholog(s) have cytosol
TCONS_00001305	6.94146	4.44132	0.0011	0.0037746	-0.644251	AN4645	Protein of unknown function
TCONS_00009297	29.9195	19.1478	0.00075	0.00267542	-0.643908	AN0624	Ortholog(s) have mitochondrion
TCONS_00002799	251.331	160.937	0.00005	0.000217136	-0.643091	AN3592	clxA, Putative calnexin with a predicted role in protein folding and protein quality control on the endoplasmic reticulum (ER) membrane
TCONS_00012193	51.9344	33.2635	0.00005	0.000217136	-0.642751	AN9159	Ortholog of A. nidulans FGSC A4 : AN7899/dbaE
TCONS_00010885	44.021	28.2077	0.00005	0.000217136	-0.6421	AN10315	Ortholog(s) have GTPase activity
TCONS_00009409	81.5551	52.2815	0.00005	0.000217136	-0.641474	AN0476	Ortholog(s) have mitochondrion localization
TCONS_00013682	18.2687	11.7166	0.01015	0.0269573	-0.640819	AN2771	Ortholog(s) have cytosol
TCONS_00012678	10.6242	6.81495	0.00005	0.000217136	-0.640575	AN2973	Ortholog(s) have DNA binding
TCONS_00014576	15.6148	10.019	0.01645	0.0410364	-0.640167	AN5278	Has domain(s) with predicted ATP binding
TCONS_00006426	32.4869	20.8562	0.0002	0.000795006	-0.639384	AN6331	Ortholog(s) have nucleus localization
TCONS_00002543	109.292	70.1647	0.00005	0.000217136	-0.63937	AN3897	Has domain(s) with predicted ammonia-lyase activity
TCONS_00011452	14.6914	9.43217	0.00005	0.000217136	-0.639308	AN1827	Predicted glycosylphosphatidylinositol (GPI)-anchored protein
TCONS_00000391	167.091	107.298	0.00005	0.000217136	-0.639006	AN4611	Ortholog(s) have structural constituent of ribosome activity
TCONS_00005719	43.1303	27.697	0.00005	0.000217136	-0.638969	AN5995	Ortholog of A. fumigatus Af293 : Afu2g10110
TCONS_00012657	18.0288	11.586	0.00015	0.00061128	-0.63792	AN3010	Ortholog(s) have tRNA (guanine) methyltransferase activity
TCONS_00004694	57.9378	37.25	0.00005	0.000217136	-0.637266	AN7302	Ortholog(s) have role in ER to Golgi vesicle-mediated transport and ER to Golgi transport vesicle
TCONS_00005933	311.026	200.002	0.00005	0.000217136	-0.637026	AN6557	Ortholog(s) have mitochondrial respiratory chain complex I
TCONS_00002398	11.8688	7.63347	0.00005	0.000217136	-0.63676	AN12323	Ortholog of A. fumigatus Af293 : Afu1g05650
TCONS_00012864	76.1698	48.9908	0.00015	0.00061128	-0.636708	AN10337	Has domain(s) with predicted enzyme regulator activity
TCONS_00002135	57.7485	37.1571	0.00005	0.000217136	-0.636143	AN8191	Has domain(s) with predicted translation initiation factor activity
TCONS_00008150	101.971	65.6114	0.00005	0.000217136	-0.636137	AN0470	Has domain(s) with predicted structural constituent of ribosome activity
TCONS_00006390	46.1731	29.7473	0.0002	0.000795006	-0.634295	AN9497	Ortholog(s) have cytosol
TCONS_00003272	15.317	9.86855	0.0032	0.00974345	-0.634222	AN4226	Ortholog(s) have role in maturation of SSU-rRNA from tricistronic rRNA transcript (SSU-rRNA
TCONS_00015085	88.1805	56.829	0.00005	0.000217136	-0.633834	AN9473	Ortholog of A. fumigatus Af293 : Afu4g11270
TCONS_00010883	39.8975	25.7146	0.00005	0.000217136	-0.633708	AN2509	Putative tryptophan 2
TCONS_00010823	50.0584	32.278	0.00005	0.000217136	-0.633061	AN2431	nup49, Putative nuclear pore complex protein with homology to Saccharomyces cerevisiae Nup49p
TCONS_00012720	114.911	74.2043	0.00005	0.000217136	-0.630936	AN2939	Ortholog(s) have mitochondrion
TCONS_00002319	3.92977	2.53776	0.00795	0.0217786	-0.630888	AN4185	Has domain(s) with predicted DNA binding
TCONS_00000648	183.083	118.253	0.00005	0.000217136	-0.630616	AN4317	sec13, Putative nuclear pore complex protein with homology to Saccharomyces cerevisiae Sec13p
TCONS_00002853	40.1443	25.93	0.00005	0.000217136	-0.630574	AN3497	Putative cytochrome P450 CYP623B2
TCONS_00011857	22.8164	14.7512	0.00005	0.000217136	-0.629242	AN2300	atrD, Putative ATP-binding cassette (ABC) transporter of the P-glycoprotein cluster; has a role in protection against cytotoxic agents, in antibiotic secretion and in the efflux of the azole-related fungicide fenarimol; upregulated by farnesol
TCONS_00012289	304.16	196.71	0.00005	0.000217136	-0.62876	AN3466	, Putative dihydrolipoamide S-succinyl transferase with a predicted role in the TCA cycle kgdB
TCONS_00014837	143.519	92.8587	0.00005	0.000217136	-0.628132	AN5121	Protein similar to proteasome regulatory subunit 8
TCONS_00002006	284.521	184.283	0.00005	0.000217136	-0.626611	AN8040	Ortholog(s) have role in phosphate ion transport and endoplasmic reticulum
TCONS_00006088	250.531	162.336	0.00005	0.000217136	-0.626006	AN6731	sdeA, Putative delta-9-stearic acid desaturase; converts palmitic acid and stearic acid to palmitoleic acid and oleic acid; null mutant has increased fatty acid content; synthetically lethal with sdeB mutation; expression reduced by farnesol
TCONS_00004640	21.6858	14.0526	0.00005	0.000217136	-0.625913	AN7361	Ortholog(s) have role in mitochondrial translation and mitochondrion localization
TCONS_00012257	255.603	165.64	0.00005	0.000217136	-0.625848	AN9090	rrmA, RNA binding protein involved in regulation of arginine catabolism; controls stability of mRNAs in response to nitrogen sources and oxidative stress
TCONS_00006181	108.576	70.3838	0.00005	0.000217136	-0.62539	AN6843	Mitochondrial ribosomal protein L4
TCONS_00012529	116.968	75.8654	0.00005	0.000217136	-0.624599	AN11377	Has domain(s) with predicted NADH dehydrogenase (ubiquinone) activity and mitochondrion localization
TCONS_00006132	5.36479	3.4805	0.00295	0.00909643	-0.624226	AN6783	Has domain(s) with predicted nucleobase transmembrane transporter activity
TCONS_00009081	186.296	120.922	0.00005	0.000217136	-0.623517	AN0896	Putative succinate dehydrogenase
TCONS_00009296	24.5534	15.9417	0.01615	0.0404365	-0.623117	AN0626	Putative GNAT-type acetyltransferase, ngn22
TCONS_00003770	6.76266	4.39178	0.00435	0.0128309	-0.622786	AN3630	Ortholog of A. fumigatus Af293 : Afu5g01370
TCONS_00005055	25.4252	16.5281	0.0089	0.0240385	-0.621334	AN7525	Ortholog of A. fumigatus Af293 : Afu6g09810
TCONS_00009044	38.6891	25.1512	0.00005	0.000217136	-0.621299	AN0936	Ortholog(s) have threonine-tRNA ligase activity and mitochondrion localization
TCONS_00003849	7.74711	5.03678	0.0002	0.000795006	-0.621157	AN12477	Has domain(s) with predicted GTP binding
TCONS_00009131	87.7798	57.105	0.00005	0.000217136	-0.620273	AN0834	Putative ER protein-translocation complex subunit
TCONS_00002255	17.9746	11.6957	0.00005	0.000217136	-0.619977	AN10535	Has domain(s) with predicted GTP binding
TCONS_00010613	6.7306	4.38004	0.01445	0.0367307	-0.619791	AN2160	Ortholog of A. fumigatus Af293 : Afu2g15905
TCONS_00006360	8.72345	5.68119	0.0072	0.0199983	-0.618706	AN6411	ngn28, Putative GNAT-type acetyltransferase
TCONS_00003172	96.6254	62.9412	0.00005	0.000217136	-0.618399	AN12201	Ortholog(s) have oxidoreductase activity
TCONS_00012145	13.6118	8.86674	0.00215	0.00688162	-0.618378	AN11200	Ortholog of A. fumigatus Af293 : Afu5g10300
TCONS_00007815	102.587	66.8425	0.00005	0.000217136	-0.618003	AN0922	Ortholog(s) have role in ER to Golgi vesicle-mediated transport
TCONS_00015028	340.911	222.128	0.00005	0.000217136	-0.618002	AN5670	Ortholog(s) have role in mitochondrial respiratory chain complex I assembly and mitochondrial membrane localization
TCONS_00010723	42.7017	27.8397	0.00005	0.000217136	-0.617151	AN2313	Ortholog of A. fumigatus Af293 : Afu5g10600
TCONS_00005510	1090.3	710.86	0.00005	0.000217136	-0.617093	AN6255	Putative cytochrome c oxidase subunit with a predicted role in energy metabolism
TCONS_00014859	167.801	109.472	0.00005	0.000217136	-0.616188	AN5148	Ortholog(s) have structural constituent of ribosome activity
TCONS_00013739	48.1971	31.4677	0.00005	0.000217136	-0.615075	AN2688	Putative phosphatase with a predicted role in carbohydrate or glycolipid metabolism
TCONS_00000659	166.567	108.755	0.0001	0.000416687	-0.615013	AN4304	Ortholog(s) have disulfide oxidoreductase activity
TCONS_00006877	23.2023	15.1602	0.00365	0.0109823	-0.613977	AN5832	rasB, Alpha-COP coatamer-related protein involved in the establishment and maintenance of polarized growth; temperature sensitive mutants defective in nuclear division at the restrictive temperature
TCONS_00006234	162.78	106.447	0.00005	0.000217136	-0.612792	AN6904	Ortholog(s) have structural constituent of ribosome activity
TCONS_00005925	44.1836	28.8945	0.00245	0.00772774	-0.612719	AN6543	Ortholog(s) have adenyl-nucleotide exchange factor activity
TCONS_00006924	62.6248	40.9751	0.01895	0.0464987	-0.611985	AN6507	Ortholog(s) have cytosol
TCONS_00002836	6.78621	4.44156	0.0055	0.0158199	-0.611541	AN3529	Ortholog of A. nidulans FGSC A4 : AN4144
TCONS_00002316	495.738	324.505	0.00005	0.000217136	-0.611336	AN10525	Ortholog(s) have role in NADH oxidation and mitochondrial respiratory chain complex I
TCONS_00013695	13.7	8.96927	0.00765	0.0210473	-0.611117	AN2752	Ortholog(s) have alpha-1
TCONS_00005173	7.04475	4.61222	0.0012	0.00408337	-0.611088	AN10988	Ortholog of A. nidulans FGSC A4 : AN8521
TCONS_00005929	16.4485	10.7704	0.00545	0.0156938	-0.610892	AN6553	Ortholog(s) have role in cohesin localization to chromatin
TCONS_00013480	91.3516	59.8265	0.00005	0.000217136	-0.610646	AN3026	copA, Alpha-COP coatamer-related protein involved in the establishment and maintenance of polarized growth; temperature sensitive mutants defective in nuclear division at the restrictive temperature
TCONS_00013561	47.4215	31.0607	0.00005	0.000217136	-0.610451	AN11691	Ortholog(s) have structural constituent of ribosome activity and mitochondrial large ribosomal subunit localization
TCONS_00004562	39.5786	25.9329	0.0082	0.0223912	-0.609938	AN7794	Has domain(s) with predicted chitin binding activity
TCONS_00008770	26.3936	17.2947	0.01735	0.0430392	-0.609858	AN1249	Ortholog(s) have role in mRNA cis splicing
TCONS_00001279	59.4861	38.9912	0.0008	0.00283098	-0.609403	AN4685	Predicted Ras GTPase
TCONS_00000716	25.8505	16.9469	0.00005	0.000217136	-0.609175	AN8819	Putative dehydrogenase with a predicted role in carbohydrate metabolism
TCONS_00010088	43.5767	28.5698	0.00005	0.000217136	-0.609067	AN1506	Has domain(s) with predicted role in transmembrane transport and integral to membrane localization
TCONS_00000398	71.3909	46.814	0.0076	0.0209267	-0.608799	AN4602	Ortholog(s) have tubulin binding activity
TCONS_00010840	47.9157	31.4207	0.00005	0.000217136	-0.608784	AN2453	cyp5, Putative peptidyl-prolyl cis-trans isomerase (PPIase)
TCONS_00005820	143.417	94.0672	0.00005	0.000217136	-0.608455	AN5897	Ortholog(s) have structural constituent of ribosome activity and mitochondrial large ribosomal subunit localization
TCONS_00009146	63.1626	41.4619	0.00005	0.000217136	-0.607286	AN0814	Ortholog(s) have anaphase-promoting complex binding activity and role in cellular protein localization
TCONS_00004300	63.5712	41.7302	0.00005	0.000217136	-0.607281	AN7472	Ortholog(s) have dolichyl-diphosphooligosaccharide-protein glycotransferase activity
TCONS_00003165	19.4493	12.7674	0.0008	0.00283098	-0.607257	AN8240	Ortholog of Aspergillus glaucus : Aspgl1_0050060
TCONS_00015058	15.6833	10.2952	0.00005	0.000217136	-0.607251	AN5630	Ortholog(s) have protein-lysine N-methyltransferase activity
TCONS_00009223	31.7666	20.8668	0.00005	0.000217136	-0.606298	AN0716	Ortholog(s) have phosphatidate cytidylyltransferase activity
TCONS_00008718	18.1948	11.9765	0.00005	0.000217136	-0.603319	AN1331	Ortholog of A. fumigatus Af293 : Afu1g09580
TCONS_00008808	35.2926	23.231	0.0003	0.00115729	-0.603314	AN1209	Ortholog(s) have role in proteasome regulatory particle assembly
TCONS_00000744	30.6791	20.2054	0.00005	0.000217136	-0.60252	AN8787	putative exportin, member of the Exportin-T family; non-essential , kapM
TCONS_00011478	11.4049	7.51181	0.00025	0.000978111	-0.602419	AN1857	Putative kynureninase with a predicted role in aromatic amino acid biosynthesis
TCONS_00000830	46.9191	30.9195	0.00005	0.000217136	-0.601661	AN8680	cyp2, Putative peptidyl-prolyl cis-trans isomerase (PPIase);
TCONS_00003512	191.912	126.475	0.00005	0.000217136	-0.601592	AN3932	Putative proteasome beta-5 subunit
TCONS_00001281	89.1584	58.824	0.00005	0.000217136	-0.599965	AN4683	Putative oligosaccharyltransferase beta subunit
TCONS_00005113	22.8982	15.112	0.00045	0.00167321	-0.599544	AN7580	Ortholog of A. fumigatus Af293 : Afu2g15110
TCONS_00006252	367.717	242.922	0.00005	0.000217136	-0.598105	AN6921	Ortholog(s) have chaperone binding activity
TCONS_00010252	33.9628	22.4385	0.00215	0.00688162	-0.597979	AN1722	Ortholog(s) have role in heme a biosynthetic process and mitochondrion localization
TCONS_00014127	12.3618	8.16789	0.00015	0.00061128	-0.597851	AN5200	Putative kynurenine 3-monooxygenase with a predicted role in aromatic amino acid biosynthesis
TCONS_00000524	82.3725	54.4417	0.00455	0.0133589	-0.597453	AN4464	purH, Putative bifunctional enzyme with a predicted role in purine metabolism; protein expressed at increased levels in a hapX mutant versus wild-type
TCONS_00005280	2.62018	1.7331	0.01445	0.0367307	-0.596307	AN7773	CYP573A3, Putative cytochrome P450
TCONS_00002791	21.2703	14.072	0.0194	0.0474771	-0.596011	AN3603	Has domain(s) with predicted tRNA (adenine-N1-)-methyltransferase activity
TCONS_00003171	45.7262	30.2612	0.00005	0.000217136	-0.595549	AN8246	srpA, Putative signal recognition particle protein
TCONS_00003041	8.65349	5.72831	0.01015	0.0269573	-0.595172	AN11043	Has domain(s) with predicted N-acetyltransferase activity
TCONS_00010680	282.356	187.019	0.00005	0.000217136	-0.594328	an2243	cpa, putative carbamoyl-phosphate synthase or aspartate carbamoyltransferase with a predicted role in arginine or pyrimidine metabolism
TCONS_00004823	60.0119	39.7665	0.00015	0.00061128	-0.593694	AN7144	Ortholog(s) have protein binding involved in protein folding activity
TCONS_00010187	117.003	77.5565	0.00005	0.000217136	-0.593221	AN1636	Ortholog(s) have structural constituent of ribosome activity and mitochondrial large ribosomal subunit localization
TCONS_00009144	22.9963	15.2436	0.00005	0.000217136	-0.593199	AN0818	Ortholog(s) have tRNA dihydrouridine synthase activity
TCONS_00007010	24.3818	16.1671	0.0103	0.0272775	-0.592739	AN6607	Ortholog(s) have nucleus localization
TCONS_00001720	26.7798	17.758	0.00005	0.000217136	-0.592674	AN9504	nimA, Cell-cycle regulated serine/threonine protein kinase; essential for entry into mitosis; temperature sensitive mutants arrest in G2-phase of the cell cycle; high levels of NimA are lethal
TCONS_00002636	50.8059	33.6975	0.00085	0.0029882	-0.592355	AN3773	Ortholog of A. oryzae RIB40 : AO090003001452
TCONS_00005463	4.67807	3.10365	0.00005	0.000217136	-0.59195	AN6310	Ortholog(s) have role in rRNA processing
TCONS_00011344	186.312	123.693	0.00005	0.000217136	-0.590959	AN1675	Putative lysophospholipase (phoshopholipase B)
TCONS_00004989	119.106	79.0747	0.00005	0.000217136	-0.590952	AN7449	Ortholog(s) have structural constituent of ribosome activity and mitochondrial small ribosomal subunit localization
TCONS_00006887	29.4953	19.5837	0.00005	0.000217136	-0.590834	AN5817	Putative gamma-glutamyl kinase with a predicted role in proline metabolism
TCONS_00005735	30.3005	20.1257	0.00005	0.000217136	-0.590298	AN5966	Putative zinc-finger DNA binding protein
TCONS_00014791	120.238	79.9097	0.00005	0.000217136	-0.589448	AN8539	ngn26, Ortholog of A. fumigatus SidG; triacetylfusarinine C (TAFC) siderophore biosynthetic transacetylase; transcript induced by light in developmentally competent mycelia
TCONS_00008033	57.349	38.1328	0.00005	0.000217136	-0.588735	AN0643	Ortholog(s) have 7S RNA binding activity
TCONS_00010595	27.2245	18.1029	0.01485	0.0376348	-0.588688	AN2146	Ortholog of A. fumigatus Af293 : Afu2g16050
TCONS_00009767	88.6132	58.9603	0.00005	0.000217136	-0.587778	AN0057	Ortholog(s) have cytosol localization
TCONS_00001593	143.957	95.8653	0.0002	0.000795006	-0.586558	AN8869	Putative uracil phosphoribosyltransferase with a predicted role in pyrimidine metabolism
TCONS_00005536	27.2935	18.1792	0.00005	0.000217136	-0.586265	AN6221	areB, Putative GATA zinc finger transcription factor; leucine zipper motif; negative regulator of nitrogen catabolism; locus is predicted to encode areB-alpha, -beta, and -gamma transcripts
TCONS_00008184	17.5715	11.7064	0.00005	0.000217136	-0.585933	AN10079	Urease, involved in utilization of urea as a nitrogen source , ureB
TCONS_00004630	60.2095	40.1236	0.00005	0.000217136	-0.58554	AN7375	Has domain(s) with predicted role in lipid biosynthetic process
TCONS_00011188	282.181	188.068	0.00015	0.00061128	-0.58537	AN1495	Ortholog(s) have role in mRNA splicing
TCONS_00008375	25.2676	16.8423	0.00005	0.000217136	-0.585202	AN0173	Ortholog of A. niger CBS 513.88 : An01g02440
TCONS_00004327	120.27	80.3037	0.00005	0.000217136	-0.582734	AN7498	Ortholog(s) have deoxyhypusine monooxygenase activity
TCONS_00006564	48.5525	32.4198	0.0061	0.0173207	-0.58267	AN6188	Ortholog(s) have cytosol
TCONS_00013445	47.1137	31.4653	0.0157	0.0394553	-0.582386	AN3070	Ortholog(s) have chaperonin-containing T-complex
TCONS_00014146	62.5693	41.8072	0.00005	0.000217136	-0.581704	AN5231	Putative exo-arabinanase
TCONS_00006487	89.7927	60.0109	0.00005	0.000217136	-0.581373	AN6251	ndxD, Predicted hydrolase
TCONS_00002699	10.4778	7.00609	0.00055	0.00201561	-0.580655	AN10438	Has domain(s) with predicted GTP binding activity
TCONS_00006965	23.5505	15.7521	0.0183	0.0451102	-0.580214	AN6554	Ortholog(s) have role in centromeric heterochromatin assembly
TCONS_00009071	73.308	49.0667	0.00005	0.000217136	-0.579226	AN0904	Ortholog of A. fumigatus Af293 : Afu1g15700
TCONS_00004397	141.686	94.8521	0.00005	0.000217136	-0.578948	AN10963	Ortholog(s) have RNA binding activity
TCONS_00014939	39.1376	26.2133	0.00005	0.000217136	-0.578255	AN5786	Ortholog(s) have role in cellular ion homeostasis
TCONS_00007110	28.642	19.1913	0.00005	0.000217136	-0.577678	AN6734	kapF, Karyopherin; essential nuclear receptor
TCONS_00000078	14.6434	9.81536	0.0002	0.000795006	-0.577133	AN11772	Has domain(s) with predicted Golgi transport complex localization
TCONS_00005228	34.3329	23.0238	0.01555	0.0391749	-0.576466	AN7709	Ortholog(s) have transferase activity
TCONS_00001380	93.0942	62.4445	0.00005	0.000217136	-0.576118	AN4547	Ortholog(s) have role in establishment or maintenance of cell polarity and cytosol localization
TCONS_00013621	203.434	136.538	0.00005	0.000217136	-0.57526	AN2862	Predicted CAP-Gly domain protein with similarity to Saccharomyces cerevisiae Bim1p
TCONS_00008420	86.6899	58.2058	0.00005	0.000217136	-0.5747	AN0123	Ortholog(s) have structural constituent of ribosome activity and mitochondrial large ribosomal subunit localization
TCONS_00001597	63.9004	42.9045	0.003	0.00923105	-0.574696	AN8860	Ortholog(s) have ATP binding
TCONS_00001147	41.5163	27.8909	0.00005	0.000217136	-0.573883	AN4836	Ortholog(s) have Golgi apparatus localization
TCONS_00011795	64.2581	43.1819	0.00005	0.000217136	-0.573451	AN2244	Ortholog(s) have role in cytoplasmic translation and cell tip
TCONS_00013371	31.106	20.9047	0.0152	0.0383691	-0.573367	AN3150	Putative gamma-glutamylcysteine synthetase with a predicted role in glutathione biosynthesis
TCONS_00003658	13.6348	9.16481	0.00005	0.000217136	-0.573115	AN3761	Ortholog(s) have Golgi apparatus
TCONS_00010843	27.6397	18.5868	0.00005	0.000217136	-0.572469	AN2458	candA-C, C-terminal subunit of Cand1; which is split into two subunits (candA-N and candA-C) that bind to each other and to unneddylated cullin-RING complexes; role in sexual development, secondary metabolism and light control of asexual development
TCONS_00007757	8.60861	5.79188	0.0029	0.00896396	-0.571749	AN0985	Protein of unknown function
TCONS_00001490	28.6379	19.2695	0.00245	0.00772774	-0.571607	AN4417	ndc1, Putative transmembrane-containing nuclear pore complex protein with homology to Saccharomyces cerevisiae Ndc1p; synthetically lethal with null mutations in nup84, nup120 or nup133
TCONS_00011398	74.4947	50.1574	0.00005	0.000217136	-0.570676	AN1752	Putative sulfite reductase with a predicted role in sulfur metabolism
TCONS_00005508	137.407	92.5197	0.00005	0.000217136	-0.570627	AN6256	Ortholog(s) have cytosol
TCONS_00011180	32.6918	22.023	0.00005	0.000217136	-0.569919	AN1488	Putative zinc-finger protein with a predicted role in ER unfolded protein degradation
TCONS_00004345	14.9694	10.0875	0.0004	0.00150155	-0.569445	AN7521	Ortholog of A. fumigatus Af293 : Afu3g09230
TCONS_00007850	69.0581	46.5382	0.00405	0.0120542	-0.569396	AN0864	Ortholog of A. fumigatus Af293 : Afu1g15220
TCONS_00010366	12.0434	8.11877	0.00005	0.000217136	-0.568905	AN10247	Ortholog of A. fumigatus Af293 : Afu2g04390
TCONS_00006046	59.8665	40.3621	0.00005	0.000217136	-0.568746	AN6690	Ortholog of S. cerevisiae : YMR166C
TCONS_00015175	3.92729	2.6509	0.0059	0.0168185	-0.567049	AN5503	Protein of unknown function
TCONS_00003170	17.7574	11.9909	0.00005	0.000217136	-0.566474	AN8244	snaD, Coiled-coil protein associated with spindle pole body, involved in septation; required for conidiation; required for localization of SidB, MobA and SepK to spindle pole bodies but not to sites of septation
TCONS_00010736	120.816	81.6311	0.00005	0.000217136	-0.565619	AN2332	Putative succinate dehydrogenase with a predicted role in the TCA cycle
TCONS_00001575	52.9105	35.7587	0.0024	0.00758412	-0.565259	AN4309	Ortholog(s) have role in N-terminal peptidyl-methionine acetylation
TCONS_00005965	57.3458	38.7568	0.0001	0.000416687	-0.565236	AN6591	cse1, Essential nuclear export receptor; ortholog of S. cerevisiae Cse1p; expression reduced after exposure to farnesol
TCONS_00008421	87.5399	59.1707	0.00005	0.000217136	-0.565057	AN0121	hemC, porphobilinogen deaminase; heme biosynthesis enzyme that facilitates growth in reactive nitrogen species conditions; transcriptionally induced by reactive nitrogen species
TCONS_00001571	47.8425	32.3513	0.00005	0.000217136	-0.564472	AN4315	Ortholog(s) have role in regulation of translational elongation and cytosolic ribosome localization
TCONS_00005514	37.0596	25.0608	0.0068	0.0190273	-0.564414	AN6245	Ortholog of A. fumigatus Af293 : Afu2g13120
TCONS_00010561	19.2712	13.0456	0.0003	0.00115729	-0.562885	AN2112	Ortholog(s) have cytosol
TCONS_00005204	124.485	84.2934	0.00005	0.000217136	-0.562479	AN7682	Ortholog(s) have clathrin binding activity
TCONS_00006580	17.7536	12.0225	0.02055	0.0498366	-0.562376	AN6166	Ortholog(s) have role in protein heterotetramerization and transcription factor TFIIE complex localization
TCONS_00004999	28.2778	19.1515	0.00005	0.000217136	-0.562213	AN7464	pmrA, Putative calcium-transporting ATPase with a predicted role in energy metabolism; putative secretory pathway component; up-regulated under osmotic stress conditions
TCONS_00005936	15.7712	10.6949	0.00015	0.00061128	-0.560361	AN6562	Ortholog of A. fumigatus Af293 : Afu6g04580
TCONS_00013090	42.9065	29.0985	0.0009	0.00314876	-0.560251	AN11175	Ortholog(s) have role in mitochondrial respiratory chain complex IV assembly and mitochondrion localization
TCONS_00014996	90.2567	61.2385	0.00005	0.000217136	-0.559595	AN5717	kapI, Non-essential karyopherin family protein; required for normal hyphal growth and conidial development; predicted to contain five HEAT (huntingtin-elongation-A subunit-TOR) motifs
TCONS_00009624	874.329	593.277	0.00005	0.000217136	-0.559469	AN00241	sodA, Cu/Zn-superoxide dismutase; induced under iron starvation and repressed under copper starvation
TCONS_00005886	97.1154	65.9134	0.00005	0.000217136	-0.559128	AN5801	Ortholog(s) have mitochondrion localization
TCONS_00014716	20.1471	13.6742	0.0005	0.00184766	-0.559112	AN8443	Ortholog of A. fumigatus Af293 : Afu7g00720
TCONS_00011689	57.8185	39.251	0.0004	0.00150155	-0.558803	AN2105	smd1, Putative small nuclear ribonucleoprotein; expression reduced after exposure to farnesol
TCONS_00005803	109.653	74.454	0.00005	0.000217136	-0.558521	AN5915	rerA, Integral membrane protein; retrieval receptor for ER resident proteins; early Golgi marker in studies of cisternal maturation
TCONS_00001693	385.064	261.458	0.00005	0.000217136	-0.55852	AN8763	Ortholog(s) have mitochondrion localization
TCONS_00011414	33.7495	22.9204	0.00005	0.000217136	-0.558233	AN1779	nimO, Essential protein kinase required for DNA synthesis and mitotic checkpoint control; this locus is reported to contain an upstream open reading frame (uORF )
TCONS_00009210	2409.5	1637.54	0.00005	0.000217136	-0.557201	AN00734	H4.1, Histone H4.1, core histone protein; nearly identical to histone H4.2
TCONS_00010889	49.4355	33.6138	0.00005	0.000217136	-0.556492	AN2518	Ortholog(s) have cytosol localization
TCONS_00014236	13.2169	8.99203	0.00005	0.000217136	-0.555668	AN5694	cutB, Putative poly(A) RNA polymerase; required for mRNA 3'-end processing
TCONS_00006045	213.467	145.322	0.00005	0.000217136	-0.554761	AN6689	Ortholog(s) have structural constituent of nuclear pore activity
TCONS_00000272	34.8145	23.7055	0.00005	0.000217136	-0.554464	AN10590	Ortholog of A. fumigatus Af293 : Afu3g06380
TCONS_00013492	558.776	380.678	0.00005	0.000217136	-0.5537	AN3011	Ortholog(s) have role in NADH oxidation
TCONS_00014347	111.504	75.9788	0.00005	0.000217136	-0.553429	AN5571	kgdA, Putative oxoglutarate dehydrogenase (lipoamide) with a predicted role in the TCA cycle
TCONS_00010596	30.7977	20.9929	0.018	0.044446	-0.552921	AN2148	Ortholog(s) have protein binding
TCONS_00008604	614.408	418.962	0.00005	0.000217136	-0.552376	AN9339	catB, Hyphal catalase with a predicted role in gluconic acid and gluconate metabolism
TCONS_00006453	32.1175	21.9071	0.0001	0.000416687	-0.551962	AN6300	Ortholog(s) have Elg1 RFC-like complex
TCONS_00001999	111.222	75.9914	0.00005	0.000217136	-0.549534	AN11045	Ortholog(s) have D-lactate dehydrogenase (cytochrome) activity
TCONS_00006954	24.5629	16.7932	0.00005	0.000217136	-0.548606	AN6540	Ortholog(s) have role in RNA processing
TCONS_00000987	635.016	434.264	0.00005	0.000217136	-0.548218	AN5028	ppoC, Fatty acid oxygenase that plays a role in oxylipin biosynthesis; responsible for the formation of the psi-factor component psiB-beta; expression reduced after exposure to farnesol
TCONS_00002168	83.8684	57.3995	0.0002	0.000795006	-0.547089	AN8225	Putative ribosomal protein L1
TCONS_00006976	19.7439	13.5161	0.0001	0.000416687	-0.546726	AN6572	Ortholog(s) have antioxidant activity
TCONS_00007598	36.6016	25.0571	0.0003	0.00115729	-0.546689	AN1208	Ortholog(s) have role in mRNA cis splicing
TCONS_00003659	30.2898	20.7474	0.0001	0.000416687	-0.545897	AN3760	Ortholog of A. fumigatus Af293 : Afu7g04700
TCONS_00010108	12.4663	8.54684	0.0001	0.000416687	-0.544567	AN1528	Ortholog(s) have role in cellular response to cadmium ion
TCONS_00013419	46.9927	32.2351	0.00005	0.000217136	-0.543804	AN3098	nsfA, Putative secretory component; ortholog of S. cerevisiae Sec18p
TCONS_00001332	7.84509	5.38522	0.001	0.00346649	-0.542783	AN4618	Has domain(s) with predicted DNA binding
TCONS_00011210	19.4399	13.3512	0.00035	0.00132804	-0.542048	AN1517	Has domain(s) with predicted nucleic acid binding
TCONS_00002198	20.8084	14.2995	0.00045	0.00167321	-0.5412	AN11067	hstA, Putative histone deacetylase
TCONS_00000267	36.6001	25.1578	0.00005	0.000217136	-0.540842	AN4760	Ortholog(s) have U2 snRNP localization
TCONS_00010828	76.7285	52.7584	0.00635	0.0179257	-0.54036	AN2439	sldB, Spindle assembly checkpoint protei
TCONS_00012308	51.2708	35.282	0.004	0.0119228	-0.539205	AN10411	Ortholog of A. fumigatus Af293 : Afu3g05670
TCONS_00009896	3.62109	2.4919	0.0179	0.0442312	-0.539179	AN8982	alcU, Predicted protein of unknown function; member of the alc gene cluster
TCONS_00000291	335.947	231.249	0.00005	0.000217136	-0.538789	AN4727	ugeA, UDP-glucose 4-epimerase, involved in galactose metabolism; converts UDP-galactose to UDP-glucose; intracellular; protein abundance decreased by menadione stress
TCONS_00002582	32.5318	22.4143	0.00005	0.000217136	-0.537431	AN3853	cym1, Pitrilysin family metalloprotease; protein induced by farnesol
TCONS_00000068	27.3242	18.827	0.00005	0.000217136	-0.537375	AN4992	Ortholog(s) have phospholipid:diacylglycerol acyltransferase activity
TCONS_00007264	74.0723	51.0455	0.00005	0.000217136	-0.53715	AN10866	Has domain(s) with predicted ATP binding
TCONS_00007734	26.4795	18.2484	0.00015	0.00061128	-0.537107	AN1026	Has domain(s) with predicted role in mitotic spindle organization in nucleus and DASH complex
TCONS_00004510	230.821	159.085	0.00005	0.000217136	-0.536977	AN7721	Putative translocon
TCONS_00013855	20.5488	14.1637	0.0001	0.000416687	-0.536849	AN8363	Has domain(s) with predicted acid phosphatase activity
TCONS_00000533	39.0201	26.8956	0.00005	0.000217136	-0.536847	AN4453	Ortholog(s) have role in N-terminal peptidyl-methionine acetylation
TCONS_00010440	90.8434	62.6213	0.00005	0.000217136	-0.536728	AN1971	Ortholog(s) have ATP-dependent 3'-5' DNA helicase activity
TCONS_00007253	65.9895	45.5	0.00425	0.0125723	-0.53637	AN6912	Ortholog of A. fumigatus Af293 : Afu5g13610
TCONS_00010605	23.9666	16.5266	0.00045	0.00167321	-0.536238	AN2155	Ortholog(s) have 4 iron
TCONS_00001452	227.895	157.178	0.00005	0.000217136	-0.535976	AN4457	Ortholog(s) have endopeptidase activator activity and role in proteasomal ubiquitin-independent protein catabolic process
TCONS_00014934	28.4409	19.6285	0.0001	0.000416687	-0.535016	AN5795	Ortholog(s) have RNA binding
TCONS_00002280	113.501	78.4284	0.00005	0.000217136	-0.533259	AN10519	Ortholog(s) have cytosol
TCONS_00000266	609.811	421.489	0.00005	0.000217136	-0.532867	AN4762	Ortholog(s) have mitochondrion localization
TCONS_00005428	22.8962	15.847	0.00015	0.00061128	-0.530901	AN6354	Putative ubiquitin C-terminal hydrolase
TCONS_00011710	14.2038	9.83135	0.0006	0.0021847	-0.530816	AN2135	Has domain(s) with predicted DNA binding
TCONS_00008433	79.0133	54.6942	0.00005	0.000217136	-0.530708	AN0116	Ortholog(s) have structural constituent of ribosome activity and mitochondrial large ribosomal subunit localization
TCONS_00014214	27.35	18.9355	0.0001	0.000416687	-0.530449	AN5724	Ortholog(s) have role in respiratory chain complex IV assembly and mitochondrial inner membrane localization
TCONS_00001451	28.248	19.5683	0.0044	0.0129596	-0.529636	AN4458	Ortholog(s) have nucleus localization
TCONS_00007831	30.4664	21.1072	0.00005	0.000217136	-0.529481	AN0894	Putative ATP-dependent RNA helicase
TCONS_00005647	130.108	90.1875	0.00005	0.000217136	-0.528706	AN6080	Ortholog(s) have role in retrograde vesicle-mediated transport
TCONS_00003986	50.2007	34.8045	0.0001	0.000416687	-0.528435	AN7301	alg8, Putative glucosyltransferase; ortholog of S. cerevisiae Alg8p; expression reduced after exposure to farnesol
TCONS_00005092	266.337	184.66	0.00005	0.000217136	-0.528381	AN7561	Ortholog(s) have role in mitochondrial respiratory chain complex I assembly
TCONS_00014180	189.2	131.347	0.00005	0.000217136	-0.526525	AN10724	Ortholog(s) have role in ER to Golgi vesicle-mediated transport and ER to Golgi transport vesicle
TCONS_00011627	42.7281	29.6808	0.00065	0.00235414	-0.525655	AN2026	Putative transcription factor
TCONS_00000080	16.0752	11.1675	0.0003	0.00115729	-0.525534	AN4981	pchA, Putative cyclin T; predicted N-terminal cyclin-box fold; physically interacts with PtkA by 2-hybrid analysis
TCONS_00000065	157.816	109.674	0.00005	0.000217136	-0.525018	AN4997	Ortholog(s) have phosphatidylcholine transporter activity
TCONS_00005432	136.554	94.9167	0.00005	0.000217136	-0.524736	AN6348	Ortholog(s) have mitochondrion targeting sequence binding
TCONS_00013588	11.345	7.88742	0.0004	0.00150155	-0.524437	AN2898	Ortholog of A. fumigatus Af293 : Afu3g11460
TCONS_00014854	29.6166	20.5966	0.0001	0.000416687	-0.524002	AN10636	Ortholog(s) have Golgi apparatus
TCONS_00008888	326.234	226.884	0.00005	0.000217136	-0.523952	AN1105	Ortholog(s) have mitochondrion targeting sequence binding
TCONS_00006351	46.8521	32.5888	0.01385	0.0354443	-0.523738	AN6423	Ortholog of A. fumigatus Af293 : Afu3g00960
TCONS_00004435	259.931	180.841	0.0002	0.000795006	-0.523408	AN7629	Has domain(s) with predicted NADH dehydrogenase (ubiquinone) activity and mitochondrion localization
TCONS_00001087	30.1174	20.9612	0.0018	0.00586266	-0.522876	AN4902	Ortholog of A. niger CBS 513.88 : An02g06740
TCONS_00013083	37.6449	26.2084	0.00015	0.00061128	-0.522422	AN9116	Ortholog(s) have nicotinate phosphoribosyltransferase activity and role in cell-abiotic substrate adhesion
TCONS_00003628	34.0085	23.6838	0.00025	0.000978111	-0.521994	AN3798	Has domain(s) with predicted heme binding activity
TCONS_00007520	12.5471	8.73842	0.0169	0.0420354	-0.521905	AN10179	Ortholog of A. fumigatus Af293 : Afu1g09650
TCONS_00007612	283.589	197.537	0.00005	0.000217136	-0.521676	AN1194	sD, Adenylyl phosphosulfate kinase involved in sulfate assimilation
TCONS_00000843	42.8863	29.9398	0.00035	0.00132804	-0.518451	AN8669	Dynein light chain;, robA
TCONS_00000596	7.38365	5.15948	0.0109	0.0286357	-0.51711	AN4372	pgaB, Protein with polygalacturonase activity, involved in degradation of pectin
TCONS_00014974	333.394	233.079	0.0002	0.000795006	-0.516407	AN5744	Putative 14-3-3-like protein
TCONS_00005497	107.6	75.2267	0.00035	0.00132804	-0.516356	AN6269	Putative ER protein-translocation complex subunit
TCONS_00006236	28.0213	19.596	0.00005	0.000217136	-0.515964	AN10856	AN10856, Possible pseudogene
TCONS_00015188	22.5098	15.7522	0.00005	0.000217136	-0.515001	AN5485	nup2
TCONS_00002438	52.5679	36.7963	0.00005	0.000217136	-0.51462	AN4043	Ortholog(s) have signal sequence binding activity
TCONS_00014181	154.826	108.379	0.00005	0.000217136	-0.514555	AN10705	Ortholog of A. fumigatus Af293 : Afu6g06630
TCONS_00009440	147.942	103.579	0.0045	0.0132312	-0.514301	AN0429	Ortholog(s) have protein transporter activity
TCONS_00010032	109.78	76.8725	0.00005	0.000217136	-0.514072	AN1442	Ortholog(s) have role in filamentous growth
TCONS_00004895	33.7565	23.6461	0.00005	0.000217136	-0.513564	AN7048	Ortholog of A. fumigatus Af293 : Afu4g03980
TCONS_00005045	74.6141	52.2688	0.00005	0.000217136	-0.5135	AN10946	Ortholog of A. fumigatus Af293 : Afu6g09920
TCONS_00012281	57.3998	40.2283	0.0007	0.00251378	-0.512834	AN9065	Ortholog(s) have translation regulator activity and role in mitochondrial respiratory chain complex IV biogenesis
TCONS_00005265	61.7701	43.3348	0.00005	0.000217136	-0.511384	AN7752	Ortholog(s) have ferrochelatase activity
TCONS_00004388	141.441	99.2627	0.00005	0.000217136	-0.510876	AN7579	Ortholog(s) have polyubiquitin binding
TCONS_00006888	101.133	71.0171	0.00035	0.00132804	-0.510022	AN5815	Aurora protein serine/threonine kinase
TCONS_00002212	41.2803	28.9988	0.00005	0.000217136	-0.509461	AN8276	Ortholog(s) have protein domain specific binding
TCONS_00014268	81.3847	57.1953	0.00005	0.000217136	-0.508861	AN10701	Ortholog(s) have CDP-diacylglycerol-serine O-phosphatidyltransferase activity
TCONS_00014171	58.0766	40.8333	0.0001	0.000416687	-0.508209	AN10716	Ortholog of A. niger CBS 513.88 : An18g06690
TCONS_00003200	39.1501	27.5265	0.00015	0.00061128	-0.508197	AN11066	Putative RNA maturation protein and telomerase elongation inhibitor
TCONS_00011814	6.86495	4.82974	0.00975	0.0260922	-0.507306	AN2256	Has domain(s) with predicted ATP binding
TCONS_00009713	33.5609	23.6223	0.00025	0.000978111	-0.506632	AN0138	Ortholog(s) have cytosol
TCONS_00012519	14.1271	9.94709	0.00835	0.0227459	-0.506123	AN3166	Ortholog of A. fumigatus Af293 : Afu3g13410
TCONS_00013759	12.2131	8.60379	0.00225	0.00714335	-0.505384	AN2647	Ortholog of A. fumigatus Af293 : Afu4g14050
TCONS_00012560	63.0971	44.4536	0.00005	0.000217136	-0.505273	AN3122	Transcript levels increase during the unfolded-protein response (UPR)
TCONS_00003018	20.4843	14.4333	0.005	0.0145377	-0.505119	AN8063	Putative acid phosphatase
TCONS_00008764	27.8834	19.6469	0.0002	0.000795006	-0.505107	AN1260	Ortholog(s) have U4/U6 x U5 tri-snRNP complex localization
TCONS_00011852	103.401	72.8832	0.0124	0.0322356	-0.504592	AN11332	Ortholog of S. cerevisiae : YPR170W-B
TCONS_00012593	22.2061	15.6523	0.00125	0.00423794	-0.504576	AN3082	Ortholog(s) have mRNA cleavage and polyadenylation specificity factor complex localization
TCONS_00010317	244.798	172.597	0.00005	0.000217136	-0.504182	AN1802	Ortholog(s) have role in mRNA splicing
TCONS_00001580	36.9584	26.0609	0.0149	0.037724	-0.504015	AN4303	Putative phosphoethanolamine cytidylyltransferase with a predicted role in phospholipid metabolism
TCONS_00006881	125.175	88.281	0.0202	0.0490929	-0.503769	AN5828	Has domain(s) with predicted heme binding activity
TCONS_00005175	116.934	82.4818	0.00005	0.000217136	-0.503548	AN7649	Ortholog(s) have protein transporter activity
TCONS_00008182	162.271	114.547	0.00005	0.000217136	-0.502464	AN0432	Ortholog(s) have cytochrome-b5 reductase activity
TCONS_00011833	26.7289	18.8695	0.0046	0.0134979	-0.502341	AN2274	Ortholog of A. fumigatus Af293 : Afu5g06370
TCONS_00008058	14.4816	10.227	0.001	0.00346649	-0.501834	AN0602	Ortholog of A. niger CBS 513.88 : An15g02350
TCONS_00007458	55.6608	39.3105	0.00005	0.000217136	-0.501746	AN1369	Ortholog of A. fumigatus Af293 : Afu1g09180
TCONS_00000111	657.618	464.619	0.00005	0.000217136	-0.501201	AN4927	Putative F1F0-ATPase complex subunit with a predicted role in energy metabolism
TCONS_00001742	14.8795	10.5159	0.00045	0.00167321	-0.500762	AN11107	Ortholog(s) have mitochondrion localization
TCONS_00011988	155.225	109.736	0.00005	0.000217136	-0.50033	AN2464	lagA
TCONS_00005964	18.8353	13.3173	0.0001	0.000416687	-0.500139	AN6589	Ortholog(s) have mannose-ethanolamine phosphotransferase activity
TCONS_00007655	94.6082	66.9143	0.00005	0.000217136	-0.49965	AN10156	Has domain(s) with predicted kinase activity and role in glycerophospholipid biosynthetic process
TCONS_00006737	55.9685	39.6189	0.00005	0.000217136	-0.498427	AN5992	Ortholog(s) have ATP-dependent 3'-5' DNA helicase activity
TCONS_00006093	29.9881	21.2325	0.00005	0.000217136	-0.498112	AN6738	nup170
TCONS_00005600	217.381	154.014	0.0002	0.000795006	-0.497162	AN6146	Ortholog(s) have structural constituent of ribosome activity and mitochondrial large ribosomal subunit localization
TCONS_00014953	47.2511	33.4795	0.00005	0.000217136	-0.497068	AN10711	Ortholog(s) have mitochondrion localization
TCONS_00009264	146.557	103.879	0.00005	0.000217136	-0.496558	AN0665	Ortholog(s) have cytosol localization
TCONS_00001606	98.2497	69.6864	0.00005	0.000217136	-0.495575	AN8848	gmtA
TCONS_00005906	35.3279	25.0575	0.0031	0.00949002	-0.495565	AN6515	Ortholog(s) have role in posttranslational protein targeting to membrane
TCONS_00009430	43.4116	30.8066	0.00015	0.00061128	-0.494839	AN0448	Ortholog of A. fumigatus Af293 : Afu1g04690
TCONS_00007472	63.1009	44.8095	0.00005	0.000217136	-0.493856	AN1349	Putative mRNA-binding protein
TCONS_00009536	42.638	30.3083	0.0001	0.000416687	-0.492425	AN0329	Ortholog(s) have polyubiquitin binding activity
TCONS_00002789	7.2004	5.11881	0.0135	0.0346356	-0.49227	AN3607	lreB
TCONS_00006235	90.2818	64.1936	0.00035	0.00132804	-0.492007	AN10858	Ortholog of A. niger CBS 513.88 : An14g04990
TCONS_00005895	470.239	334.417	0.00005	0.000217136	-0.491746	AN10828	Ortholog(s) have protein channel activity
TCONS_00008029	65.5426	46.6552	0.00005	0.000217136	-0.490396	AN0648	trpC
TCONS_00006182	92.9986	66.254	0.00005	0.000217136	-0.489201	AN6844	Ortholog(s) have 3-hydroxyisobutyryl-CoA hydrolase activity
TCONS_00001425	51.3492	36.5944	0.00005	0.000217136	-0.488717	AN4493	rpdA
TCONS_00011981	60.019	42.7914	0.00005	0.000217136	-0.488098	AN2455	Ortholog(s) have cytosol
TCONS_00000748	7.70856	5.4983	0.00025	0.000978111	-0.487474	AN8783	bimB
TCONS_00007245	116.788	83.317	0.00005	0.000217136	-0.487209	AN6906	Ortholog(s) have Prp19 complex
TCONS_00000490	154.177	110.007	0.0001	0.000416687	-0.486989	AN4492	Ortholog(s) have ubiquitin-specific protease activity and role in cellular response to drug
TCONS_00012392	146.431	104.514	0.0001	0.000416687	-0.48652	AN3331	Has domain(s) with predicted metal ion binding
TCONS_00011886	14.2351	10.1632	0.0123	0.0320165	-0.486097	AN2333	Has domain(s) with predicted hydrolase activity
TCONS_00006421	29.3462	20.9542	0.01085	0.028519	-0.485934	AN10809	Has domain(s) with predicted protein heterodimerization activity
TCONS_00014706	43.744	31.2377	0.00025	0.000978111	-0.485793	AN8430	Ortholog of A. fumigatus Af293 : Afu5g12780
TCONS_00003619	147.115	105.17	0.00125	0.00423794	-0.484213	AN3810	Ortholog(s) have CTD phosphatase activity
TCONS_00003015	46.0313	32.917	0.0008	0.00283098	-0.483784	AN8059	Ortholog(s) have mitochondrion targeting sequence binding
TCONS_00001370	107.307	76.7464	0.00005	0.000217136	-0.483578	AN4560	Putative 60s ribosomal protein
TCONS_00000530	23.875	17.0875	0.00025	0.000978111	-0.482562	AN4456	Ortholog(s) have role in cellular response to drug and nucleolus
TCONS_00006618	49.5785	35.4921	0.00005	0.000217136	-0.482217	AN6125	nudE
TCONS_00008991	71.1658	51.0029	0.00005	0.000217136	-0.480607	AN0999	capA
TCONS_00004980	51.9113	37.2059	0.00255	0.00801833	-0.480519	AN7441	Ortholog(s) have ATP-dependent 3'-5' DNA helicase activity
TCONS_00005401	51.9123	37.2267	0.0024	0.00758412	-0.47974	AN9496	Has domain(s) with predicted cholestenol delta-isomerase activity
TCONS_00010439	91.825	65.8722	0.00005	0.000217136	-0.479218	AN1968	Ortholog(s) have oxidoreductase activity
TCONS_00010433	14.7801	10.6149	0.00195	0.00629287	-0.477564	AN1957	Putative methyltransferase with a predicted role in histidine metabolism
TCONS_00007912	79.8649	57.3849	0.00005	0.000217136	-0.476891	AN0797	Putative phosphoribosyl-AMP cyclohydrolase
TCONS_00009066	78.3681	56.3119	0.00005	0.000217136	-0.476826	AN0910	Putative phosphatidylserine decarboxylase with a predicted role in phospholipid metabolism
TCONS_00013107	288.038	207.063	0.00005	0.000217136	-0.47619	AN9078	Has domain(s) with predicted NADH dehydrogenase (ubiquinone) activity and mitochondrion localization
TCONS_00009453	179.436	129.071	0.00005	0.000217136	-0.475301	AN0417	sec61
TCONS_00000141	34.9465	25.1455	0.0196	0.0478631	-0.474847	AN4888	pdcA
TCONS_00009283	20.3417	14.6426	0.0001	0.000416687	-0.474269	AN10112	Ortholog(s) have role in mRNA export from nucleus and nuclear pore localization
TCONS_00003516	22.692	16.3504	0.00135	0.00453472	-0.472861	AN3927	Ortholog(s) have role in fungal-type cell wall polysaccharide biosynthetic process and endoplasmic reticulum
TCONS_00000451	24.3724	17.5959	0.0008	0.00283098	-0.470006	AN10567	Ortholog(s) have tRNA 2'-phosphotransferase activity
TCONS_00006133	10.5237	7.59998	0.00395	0.011791	-0.469578	AN6785	Ortholog of A. fumigatus Af293 : Afu7g06760
TCONS_00006447	95.8195	69.1992	0.00005	0.000217136	-0.469564	AN6307	Ortholog(s) have Golgi apparatus
TCONS_00002716	48.7343	35.2022	0.00035	0.00132804	-0.469272	AN10437	Ortholog(s) have cytosol
TCONS_00015074	39.6448	28.6367	0.0001	0.000416687	-0.469267	AN5617	Has domain(s) with predicted ATP binding
TCONS_00003192	339.028	244.932	0.00005	0.000217136	-0.46902	AN8277	cysD, Putative bifunctional enzyme with a predicted role in methionine metabolism; O-acetlylhomoserine (homocysteine synthase
TCONS_00012650	174.896	126.373	0.00005	0.000217136	-0.468806	AN3019	Ortholog(s) have role in ubiquitin-dependent protein catabolic process and nucleus
TCONS_00004290	22.5669	16.3146	0.00025	0.000978111	-0.468045	AN7462	Ortholog(s) have role in CVT pathway
TCONS_00009504	105.017	75.927	0.0001	0.000416687	-0.467937	AN10067	Ortholog(s) have role in protein import into mitochondrial matrix and plasma membrane
TCONS_00010281	14.7089	10.6353	0.006	0.0170606	-0.467835	AN1764	Ortholog of A. fumigatus Af293 : Afu6g09130
TCONS_00011112	41.3432	29.8984	0.0073	0.0202319	-0.467584	AN9424	Ortholog(s) have protein complex binding
TCONS_00014897	101.472	73.4671	0.0001	0.000416687	-0.465916	AN5203	Ortholog(s) have structural constituent of ribosome activity and mitochondrial small ribosomal subunit localization
TCONS_00000452	22.382	16.2087	0.0007	0.00251378	-0.465573	AN4530	Ortholog(s) have role in negative regulation of G0 to G1 transition and cytosol
TCONS_00006232	431.067	312.544	0.00005	0.000217136	-0.463852	AN6900	tpiA, Putative triose-phosphate isomerase with a predicted role in gluconeogenesis and glycolysis; protein induced by farnesol
TCONS_00005797	10.7291	7.78165	0.0056	0.0160712	-0.463375	AN12159	Ortholog of A. fumigatus Af293 : Afu2g10870
TCONS_00005836	212.879	154.411	0.00005	0.000217136	-0.463255	AN5872	Ortholog(s) have role in proteasomal ubiquitin-independent protein catabolic process
TCONS_00001688	130.923	95.006	0.00005	0.000217136	-0.46263	AN8770	Putative bifunctional enzyme with a predicted role in arginine metabolism
TCONS_00008684	94.9281	68.9057	0.00005	0.000217136	-0.462213	AN1379	sonA, Putative nuclear pore complex protein; extragenic suppressor of nimA1; similar to Schizosaccharomyces pombe Rae1 and Saccharomyces cerevisiae Gle2
TCONS_00003060	88.1049	63.9633	0.00005	0.000217136	-0.461979	AN8119	Ortholog(s) have mannosylphosphate transferase activity
TCONS_00011181	40.9776	29.7711	0.00005	0.000217136	-0.460924	AN1491	csnA, Subunit 1 of the COP9 signalosome; metalloprotease that binds zinc ions by its conserved JAMM motif; required for formation of cleistothecia; mutants produce aberrant red color within distinct hyphae; NeddH-associated protein
TCONS_00000022	48.4713	35.2253	0.00005	0.000217136	-0.460518	AN5057	cdcA, Putative phosphoprotein phosphatase; reduced growth on AVICEL medium and reduced eglA and eglB expression
TCONS_00007614	48.0344	34.9352	0.00005	0.000217136	-0.459387	AN1190	nup84
TCONS_00005909	24.9208	18.1287	0.00155	0.00513876	-0.459076	AN6520	Has domain(s) with predicted oxidoreductase activity and role in oxidation-reduction process
TCONS_00006001	786.036	572.337	0.00005	0.000217136	-0.457732	AN6631	Putative F1F0-ATPase complex subunit with a predicted role in energy metabolism
TCONS_00004822	257.491	187.514	0.00005	0.000217136	-0.457526	AN7146	Putative S-adenosyl-methionine delta-24-sterol-C-methyltransferase with a predicted role in sterol metabolism
TCONS_00007112	80.1644	58.4551	0.0008	0.00283098	-0.455632	AN6737	Ortholog(s) have mitochondrion localization
TCONS_00014083	40.8604	29.8046	0.00005	0.000217136	-0.455166	AN5154	Ortholog of A. fumigatus Af293 : Afu1g07090
TCONS_00010683	67.6424	49.372	0.00985	0.0262908	-0.454234	AN10280	Ortholog(s) have rDNA binding activity
TCONS_00003933	76.6904	55.9796	0.00045	0.00167321	-0.454143	AN7374	ngn5
TCONS_00011611	188.862	137.906	0.0001	0.000416687	-0.453648	AN2007	Ortholog(s) have mRNA binding activity and role in cellular response to nitrogen starvation
TCONS_00008293	34.4232	25.1469	0.00065	0.00235414	-0.453002	AN0289	Ortholog(s) have U2-type spliceosomal complex localization
TCONS_00008360	45.9727	33.5928	0.00995	0.0265299	-0.452628	AN0193	Ortholog(s) have 8-oxo-dGDP phosphatase activity
TCONS_00008021	485.481	355.587	0.0002	0.000795006	-0.449211	AN11278	Ortholog(s) have role in cristae formation and integral to mitochondrial inner membrane
TCONS_00014172	248.186	181.804	0.00005	0.000217136	-0.449039	AN10708	Ortholog(s) have role in proteasomal ubiquitin-independent protein catabolic process
TCONS_00003618	46.2704	33.8979	0.00075	0.00267542	-0.448893	AN3812	Ortholog(s) have role in U1 snRNA 3'-end processing
TCONS_00010794	244.888	179.594	0.00005	0.000217136	-0.447383	AN10298	3-phosphoserine aminotransferase
TCONS_00005755	53.725	39.4107	0.0009	0.00314876	-0.447007	AN5950	Ortholog(s) have role in filamentous growth and cytosol
TCONS_00011546	51.711	37.9366	0.00015	0.00061128	-0.446879	AN1931	Has domain(s) with predicted ARF GTPase activator activity
TCONS_00001017	10.5741	7.7613	0.0101	0.0268595	-0.44616	AN4993	nnaC
TCONS_00012731	48.4771	35.5876	0.00155	0.00513876	-0.445928	AN10349	Has domain(s) with predicted role in mRNA processing
TCONS_00013684	34.0632	25.0096	0.0011	0.0037746	-0.445735	AN2768	Has domain(s) with predicted role in mitotic spindle organization in nucleus and DASH complex
TCONS_00009181	46.5318	34.1696	0.0002	0.000795006	-0.445502	AN0770	Ortholog(s) have Dsc E3 ubiquitin ligase complex
TCONS_00006909	123.903	91.0077	0.0006	0.0021847	-0.445151	AN6491	Putative ortholog of S. cerevisiae Fcf2p
TCONS_00000409	308.586	226.693	0.0001	0.000416687	-0.44493	AN4589	Putative translocon
TCONS_00011479	25.4228	18.6875	0.00215	0.00688162	-0.444053	AN1859	Ortholog(s) have role in DNA repair
TCONS_00012298	24.3192	17.8983	0.0043	0.0127091	-0.442274	AN3448	Ortholog(s) have role in double-strand break repair via nonhomologous end joining
TCONS_00008183	152.883	112.639	0.00005	0.000217136	-0.440722	AN10103	Ortholog of A. fumigatus Af293 : Afu1g04550
TCONS_00009570	135.954	100.242	0.0002	0.000795006	-0.439635	AN0290	Ortholog(s) have actin filament binding activity and role in actomyosin contractile ring contraction
TCONS_00010350	1474.26	1087.55	0.00005	0.000217136	-0.438903	AN11317	Ortholog of A. niger CBS 513.88 : An04g07180
TCONS_00012701	52.0003	38.3743	0.0054	0.0155542	-0.438379	AN2951	Putative UDP-glucose 4-epimerase with a predicted role in galactose and galactitol metabolism
TCONS_00012239	20.7782	15.3444	0.0068	0.0190273	-0.437354	AN9103	aifA, Putative apoptosis-inducing factor (AIF)-like mitochondrial oxidoreductase; mutants display decreased survival in the presence of farnesol or menadione, decreased electron transport; expression upregulated after exposure to farnesol
TCONS_00012969	14.215	10.4978	0.00315	0.00961708	-0.437328	AN2646	Ortholog of A. nidulans FGSC A4 : AN3519
TCONS_00001097	18.931	13.9908	0.0006	0.0021847	-0.436277	AN4892	Ortholog(s) have nucleus localization
TCONS_00008611	6.66296	4.92654	0.01125	0.0294716	-0.43559	AN9342	Has domain(s) with predicted ATP binding
TCONS_00005236	139.872	103.461	0.0163	0.040712	-0.435013	AN7722	Putative N-acetyltransferase with a predicted role in arginine metabolism
TCONS_00000436	66.6153	49.2981	0.0001	0.000416687	-0.434321	AN4557	Ortholog(s) have ATP binding
TCONS_00008653	29.2643	21.6762	0.0074	0.0204923	-0.433028	AN9400	Putative amidase with a predicted role in arginine metabolism
TCONS_00004410	155.123	114.921	0.00005	0.000217136	-0.432774	AN10966	Ortholog(s) have role in mRNA splicing
TCONS_00014313	61.8097	45.7976	0.00005	0.000217136	-0.432559	AN5606	Ortholog(s) have proton-transporting ATPase activity
TCONS_00013681	21.0991	15.6341	0.01255	0.0325508	-0.432483	AN2773	nup37
TCONS_00004383	13.5208	10.0217	0.00135	0.00453472	-0.43206	AN7571	Ortholog(s) have stretch-activated
TCONS_00008878	1119.11	830.144	0.0003	0.00115729	-0.430916	AN1126	arfA
TCONS_00011791	18.9087	14.033	0.00145	0.00483872	-0.430235	AN10283	Has domain(s) with predicted FMN binding
TCONS_00000158	29.8594	22.1684	0.0007	0.00251378	-0.429681	AN4864	alg6
TCONS_00009180	43.2135	32.1062	0.00005	0.000217136	-0.428629	AN0771	Putative ABC multidrug transporter
TCONS_00000632	38.8661	28.9165	0.00055	0.00201561	-0.426617	AN4332	barA, Acyl-CoA-dependent ceramide synthase; mutants show hyphal morphology defects and an increase in transition from asexual to sexual development however, cleistothecia maturation and ascospore production is delayed
TCONS_00008485	24.6953	18.3837	0.00425	0.0125723	-0.425808	AN0065	Ortholog(s) have histone methyltransferase activity (H3-K4 specific) activity
TCONS_00010409	24.0178	17.8797	0.00085	0.0029882	-0.425781	AN1929	Ortholog(s) have DNA translocase activity
TCONS_00011143	42.9567	32.0184	0.0019	0.00614514	-0.42398	AN1447	Putative DNA-directed RNA polymerase subunit E
TCONS_00000261	31.1206	23.2075	0.0006	0.0021847	-0.423277	AN4768	Ortholog of A. fumigatus Af293 : Afu3g06520
TCONS_00007782	44.15	32.9437	0.00325	0.00987504	-0.422411	AN0952	Ortholog(s) have mitochondrion localization
TCONS_00012271	236.262	176.33	0.00045	0.00167321	-0.422107	AN9080	Ortholog(s) have cytosol
TCONS_00014077	26.7502	19.9764	0.0115	0.0300878	-0.421255	AN10642	Ortholog(s) have ubiquinone binding activity
TCONS_00003005	127.468	95.2017	0.0009	0.00314876	-0.421081	AN8050	Ortholog(s) have role in meiotic chromosome segregation and cytosol
TCONS_00004378	30.112	22.5068	0.0067	0.0187888	-0.419976	AN11755	Ortholog(s) have cytosol
TCONS_00011679	151.898	113.539	0.00115	0.00392897	-0.419909	AN2085	Ortholog(s) have endopeptidase activity and role in proteasomal ubiquitin-independent protein catabolic process
TCONS_00011790	147.152	110.04	0.00345	0.0104268	-0.419272	AN10278	Ortholog(s) have cytosol
TCONS_00010867	37.56	28.0886	0.00005	0.000217136	-0.419212	AN2491	Ortholog(s) have DNA helicase activity
TCONS_00011568	45.7063	34.1867	0.0003	0.00115729	-0.418958	AN1953	nudK
TCONS_00011692	7.75864	5.80654	0.00625	0.017663	-0.418124	AN2107	Has domain(s) with predicted GTP binding
TCONS_00006821	100.207	75.0077	0.00045	0.00167321	-0.41787	AN5884	pyrF, Orotate phosphoribosyltransferase (OPRTase) that catalyzes the fifth step in pyrimidine biosynthesis
TCONS_00010035	407.357	304.952	0.0002	0.000795006	-0.417712	AN1449	Predicted glycosylphosphatidylinositol (GPI)-anchored protein
TCONS_00001744	1088.66	815.094	0.00035	0.00132804	-0.417517	AN8712	Ortholog(s) have RNA strand annealing activity
TCONS_00004538	38.696	28.9952	0.0001	0.000416687	-0.41637	AN7757	apsA, Coiled-coil protein involved in distribution of nuclei in hyphae and in conididiophores; required for entry of nuclei into sterigmata; mutants are nearly aconidial
TCONS_00006797	98.291	73.6567	0.0013	0.00437687	-0.416243	AN5912	arlA
TCONS_00006043	77.2323	57.9585	0.00005	0.000217136	-0.414184	AN6687	Ortholog(s) have role in cellular protein localization
TCONS_00009259	141.516	106.217	0.0005	0.00184766	-0.413948	AN0673	Protein with a predicted role in actin assembly
TCONS_00007702	126.654	95.0659	0.0022	0.00700863	-0.41389	AN1082	Putative nucleoside phosphatase
TCONS_00006552	71.9104	53.9842	0.0005	0.00184766	-0.413664	AN6199	Ortholog(s) have RNA cap binding activity
TCONS_00010110	747.317	561.387	0.00015	0.00061128	-0.412724	AN1534	Putative F1F0-ATPase complex subunit with a predicted role in energy metabolism
TCONS_00001493	283.479	212.998	0.0002	0.000795006	-0.412401	AN10553	Has domain(s) with predicted cytochrome-c oxidase activity
TCONS_00002170	117.114	88.0001	0.00115	0.00392897	-0.412336	AN12344	Ortholog(s) have role in mitochondrial outer membrane translocase complex assembly
TCONS_00008418	93.3276	70.1397	0.00035	0.00132804	-0.412074	AN10020	Ortholog(s) have role in proteasome-mediated ubiquitin-dependent protein catabolic process and cytosol
TCONS_00008005	174.443	131.103	0.0005	0.00184766	-0.412059	AN0686	Ortholog(s) have role in inner mitochondrial membrane organization
TCONS_00008692	30.2649	22.7457	0.0011	0.0037746	-0.412054	AN1372	Has domain(s) with predicted serine-type endopeptidase activity
TCONS_00004027	221.45	166.437	0.0004	0.00150155	-0.412006	AN7254	Protein with a conserved CDC48
TCONS_00009112	51.2828	38.5445	0.01215	0.0316503	-0.411949	AN0857	Ortholog of A. nidulans FGSC A4 : AN6924
TCONS_00014843	286.718	215.569	0.00035	0.00132804	-0.411481	AN5128	Ortholog of A. fumigatus Af293 : Afu1g07430
TCONS_00015397	40.6312	30.5593	0.00425	0.0125723	-0.410976	AN20005	cobA, Cytochrome b, mitochondrially encoded subunit of the ubiquinol-cytochrome c reductase complex
TCONS_00009214	18.2533	13.7293	0.0052	0.0150462	-0.410902	AN0727	Ortholog(s) have role in mRNA cis splicing
TCONS_00002762	115.532	86.9326	0.0017	0.00557977	-0.410327	AN3634	Putative anthranilate phosphoribosyltransferase with a predicted role in aromatic amino acid biosynthesis
TCONS_00008419	46.8062	35.2264	0.00085	0.0029882	-0.410043	AN0124	rio2
TCONS_00012510	29.6997	22.3528	0.0012	0.00408337	-0.409989	AN3178	sds3, Putative deacetylase complex subunit; ortholog of A. fumigatus Afu3g13150
TCONS_00005957	29.2903	22.0592	0.0022	0.00700863	-0.40904	AN6580	Putative cardiolipin synthase with a predicted role in phospholipid metabolism
TCONS_00003500	16.404	12.3623	0.00275	0.00855742	-0.408102	AN3947	Ortholog(s) have 3'-tyrosyl-DNA phosphodiesterase activity
TCONS_00005648	11.4834	8.65452	0.00295	0.00909643	-0.408019	AN10769	Ortholog(s) have cytosol localization
TCONS_00005870	48.2492	36.3703	0.00085	0.0029882	-0.407745	AN5820	mecA, Cystathionine beta-synthase, an enzyme involved in methionine, S-adenosylmethionine, and cysteine biosynthesis; intracellular, menadione stress-induced protein
TCONS_00006674	380.688	287.148	0.0003	0.00115729	-0.406816	AN6067	Ortholog(s) have GDP-dissociation inhibitor activity
TCONS_00000812	158.836	119.876	0.00015	0.00061128	-0.405991	AN8698	Ortholog(s) have structural molecule activity and role in Arp2/3 complex-mediated actin nucleation
TCONS_00015154	36.7417	27.7376	0.00255	0.00801833	-0.405578	AN5536	Ortholog(s) have cytosol localization
TCONS_00010020	16.3176	12.3306	0.00145	0.00483872	-0.404188	AN1436	Ortholog of A. fumigatus Af293 : Afu8g04250
TCONS_00012643	24.6954	18.6636	0.0077	0.0211563	-0.404018	AN3027	Ortholog(s) have flavin-linked sulfhydryl oxidase activity and role in cellular iron ion homeostasis
TCONS_00010505	68.2462	51.6316	0.0002	0.000795006	-0.402493	AN2052	Ortholog(s) have oligopeptide-transporting ATPase activity
TCONS_00001651	152.867	115.68	0.0007	0.00251378	-0.402138	AN11631	Ortholog(s) have structural constituent of ribosome activity and mitochondrial large ribosomal subunit localization
TCONS_00001122	120.309	91.0633	0.0023	0.007293	-0.401802	AN4863	Ortholog(s) have copper chaperone activity
TCONS_00006172	36.3089	27.4889	0.0134	0.0343877	-0.401473	AN6827	Ortholog(s) have role in posttranscriptional gene silencing
TCONS_00015067	40.3189	30.525	0.00235	0.00743996	-0.401465	AN5625	Has domain(s) with predicted role in protein insertion into ER membrane and GET complex localization
TCONS_00005398	123.249	93.3394	0.00025	0.000978111	-0.401022	AN6391	pphA, Protein phosphatase
TCONS_00012733	27.8708	21.116	0.0009	0.00314876	-0.400416	AN2927	mps1, Essential protein kinase
TCONS_00005110	33.8864	25.6813	0.00255	0.00801833	-0.399986	AN7578	Ortholog of A. fumigatus Af293 : Afu2g15060
TCONS_00013044	10.5485	7.99731	0.0038	0.0113899	-0.399452	AN9151	Ortholog(s) have role in Group I intron splicing and mitochondrion localization
TCONS_00000119	73.4296	55.7074	0.00475	0.0138821	-0.398492	AN4919	Ortholog(s) have mRNA binding
TCONS_00007755	45.2264	34.3192	0.0003	0.00115729	-0.39815	AN0989	Has domain(s) with predicted role in DNA-dependent transcription
TCONS_00001237	15.3484	11.6469	0.0019	0.00614514	-0.398132	AN4733	Ortholog(s) have role in signal transduction and Golgi apparatus
TCONS_00010724	71.7214	54.4503	0.00035	0.00132804	-0.397464	AN2314	Putative 1
TCONS_00000290	58.2199	44.2094	0.00025	0.000978111	-0.397158	AN4728	Ortholog(s) have endoplasmic reticulum localization
TCONS_00001457	200.802	152.512	0.0001	0.000416687	-0.396854	AN4446	Ortholog(s) have role in ER to Golgi vesicle-mediated transport and ER to Golgi transport vesicle
TCONS_00008165	23.1225	17.5771	0.0018	0.00586266	-0.3956	AN0450	Ortholog(s) have tRNA binding activity and role in cellular response to cadmium ion
TCONS_00013133	682.192	518.759	0.0005	0.00184766	-0.395113	AN3467	Ortholog of A. niger CBS 513.88 : An11g11290
TCONS_00010188	89.2683	67.8932	0.00035	0.00132804	-0.394881	AN1639	Ortholog(s) have role in cellular response to alkyl hydroperoxide and cytosol
TCONS_00001658	30.187	22.9868	0.0018	0.00586266	-0.393119	AN8798	Ortholog(s) have Golgi apparatus localization
TCONS_00005882	56.5228	43.0491	0.0034	0.0103001	-0.392848	AN10738	Ortholog of A. nidulans FGSC A4 : AN12062
TCONS_00009140	34.778	26.4901	0.0017	0.00557977	-0.392721	AN0821	Ortholog(s) have role in establishment or maintenance of cell polarity
TCONS_00006692	137.147	104.47	0.00035	0.00132804	-0.392633	AN6050	Ortholog of A. fumigatus Af293 : Afu2g09630
TCONS_00011394	52.9313	40.3306	0.00095	0.00331119	-0.392244	AN1745	Ortholog(s) have cytosol
TCONS_00013345	40.541	30.8973	0.0019	0.00614514	-0.3919	AN3177	Ortholog(s) have diacylglycerol kinase activity
TCONS_00003059	152.211	116.182	0.0004	0.00150155	-0.389685	AN8117	Ortholog(s) have fatty acid elongase activity
TCONS_00008622	17.1443	13.0885	0.0067	0.0187888	-0.389422	AN9356	Has domain(s) with predicted oxidoreductase activity and role in oxidation-reduction process
TCONS_00008507	19.327	14.7636	0.00575	0.0164415	-0.388576	AN10092	nup192
TCONS_00006670	41.7446	31.9066	0.0021	0.00674915	-0.387737	AN6074	Ortholog(s) have mRNA binding
TCONS_00015023	16.8169	12.8566	0.0049	0.0142877	-0.387396	AN5676	Putative pre-initiation complex
TCONS_00006886	141.12	107.895	0.0004	0.00150155	-0.387305	AN5819	Ortholog(s) have GTP binding
TCONS_00007617	663.979	507.795	0.00105	0.00362255	-0.386889	AN1182	benA, Beta-tubulin, highly conserved component of microtubules; A. nidulans has two beta-tubulin genes, benA and tubC; temperature sensitive mutants are blocked in mitosis and in nuclear division
TCONS_00006480	62.737	47.9802	0.00165	0.00543668	-0.386876	AN6257	Ortholog(s) have role in ER to Golgi vesicle-mediated transport
TCONS_00013341	24.5403	18.7742	0.00185	0.00601014	-0.386399	AN3186	Has domain(s) with predicted DNA binding
TCONS_00003334	25.885	19.8186	0.0043	0.0127091	-0.385262	AN4162	Ortholog(s) have mitochondrion localization
TCONS_00001239	43.4442	33.292	0.0025	0.00788057	-0.383987	AN4726	Ortholog(s) have endoplasmic reticulum
TCONS_00008741	16.0608	12.3128	0.0022	0.00700863	-0.383385	AN1296	Ortholog(s) have 2'
TCONS_00001089	27.028	20.7432	0.00195	0.00629287	-0.381816	AN4900	meaB, Putative bZIP DNA-binding protein involved in regulating nitrogen metabolite repression
TCONS_00002399	23.0017	17.6565	0.0016	0.00529247	-0.381542	AN12322	Ortholog(s) have cytosol localization
TCONS_00007438	16.5311	12.7041	0.0022	0.00700863	-0.379886	AN1391	Ortholog of A. fumigatus Af293 : Afu1g08870
TCONS_00011353	64.9415	49.9197	0.00315	0.00961708	-0.379533	AN1690	Ortholog(s) have nucleus localization
TCONS_00010681	47.4139	36.4648	0.00235	0.00743996	-0.378805	AN2245	Ortholog(s) have role in mRNA cis splicing
TCONS_00010206	171.551	131.976	0.0018	0.00586266	-0.37836	AN1662	Ortholog(s) have cytosol
TCONS_00002965	28.623	22.0343	0.00085	0.0029882	-0.377423	AN7993	Ortholog(s) have role in Golgi to vacuole transport
TCONS_00011476	63.0703	48.5656	0.0011	0.0037746	-0.377027	AN1855	Has domain(s) with predicted phosphoric diester hydrolase activity and role in lipid metabolic process
TCONS_00011714	204.577	157.55	0.00145	0.00483872	-0.376834	AN2140	Has domain(s) with predicted endoplasmic reticulum localization
TCONS_00001994	98.9347	76.2375	0.00055	0.00201561	-0.375977	AN8023	vpsA, Protein required for vacuole biogenesis
TCONS_00014148	81.6812	62.9754	0.0008	0.00283098	-0.375214	AN5236	Ortholog(s) have Golgi apparatus localization
TCONS_00005917	92.8846	71.6178	0.0006	0.0021847	-0.375123	AN6534	Putative mannosylinositol phosphorylceramide (MIP2C) synthase with a predicted role in sphingoglycolipid metabolism
TCONS_00009516	17.8945	13.8113	0.003	0.00923105	-0.373671	AN10061	Ortholog(s) have role in mitotic cytokinesis and barrier septum
TCONS_00005628	96.8348	74.7454	0.00215	0.00688162	-0.37354	AN6110	Ortholog(s) have role in mRNA cis splicing
TCONS_00005107	72.3664	55.8683	0.00085	0.0029882	-0.373291	AN7575	Putative C-3 sterol dehydrogenase with a predicted role in sterol metabolism
TCONS_00008338	22.2878	17.2106	0.0058	0.0165659	-0.372959	AN0227	Ortholog of A. fumigatus Af293 : Afu3g12020
TCONS_00006935	48.1955	37.227	0.01785	0.0441183	-0.372551	AN6516	Ortholog of Aspergillus tubingensis : Asptu1_0048756
TCONS_00006685	51.7026	39.9372	0.0017	0.00557977	-0.372502	AN6059	Ortholog of A. fumigatus Af293 : Afu2g09470
TCONS_00011410	55.6766	43.0097	0.00135	0.00453472	-0.372408	AN1775	Ortholog(s) have GPI-anchor transamidase activity and role in attachment of GPI anchor to protein
TCONS_00000044	34.9844	27.0274	0.0013	0.00437687	-0.37229	AN5026	Ortholog of A. fumigatus Af293 : Afu3g12140
TCONS_00014973	189.712	146.587	0.0004	0.00150155	-0.372057	AN5747	Ortholog(s) have protein domain specific binding activity
TCONS_00000722	97.0521	75.0048	0.0012	0.00408337	-0.371778	AN11123	pom34
TCONS_00010039	32.8167	25.3796	0.0012	0.00408337	-0.370757	AN1456	Ortholog(s) have mRNA cleavage and polyadenylation specificity factor complex localization
TCONS_00008706	24.3441	18.8274	0.00815	0.0222666	-0.370743	AN1351	Ortholog of A. fumigatus Af293 : Afu1g09370
TCONS_00002444	19.0792	14.7576	0.0126	0.0326638	-0.370546	AN4036	Ortholog(s) have role in cytokinetic cell separation
TCONS_00008451	10.2193	7.90687	0.0144	0.0366585	-0.370113	AN9523	Ortholog of A. fumigatus Af293 : Afu5g12040
TCONS_00009764	63.7477	49.3699	0.00105	0.00362255	-0.368742	AN0063	Ortholog(s) have cytoplasm localization
TCONS_00000390	1324.37	1025.71	0.00075	0.00267542	-0.36869	AN11444	Ortholog(s) have proton-transporting ATP synthase activity
TCONS_00007437	98.0625	75.9947	0.0038	0.0113899	-0.367803	AN1393	Ortholog(s) have mitochondrion localization
TCONS_00012640	164.547	127.562	0.00615	0.0174336	-0.367297	AN3034	suAprgA1
TCONS_00000729	27.8085	21.5633	0.0124	0.0322356	-0.366951	AN8804	Ortholog of A. fumigatus Af293 : Afu5g09570
TCONS_00002651	195.025	151.269	0.0007	0.00251378	-0.366542	AN3756	Ortholog(s) have endopeptidase activity and role in proteasomal ubiquitin-independent protein catabolic process
TCONS_00007246	49.2508	38.2136	0.00255	0.00801833	-0.366058	AN11250	Ortholog(s) have role in exonucleolytic trimming to generate mature 3'-end of 5.8S rRNA from tricistronic rRNA transcript (SSU-rRNA
TCONS_00012010	45.4992	35.307	0.00515	0.0149142	-0.365887	AN2485	Ortholog(s) have role in chromatin remodeling and Ino80 complex
TCONS_00002801	48.8813	37.9598	0.0084	0.0228516	-0.364808	AN3589	Dynactin complex p50 subunit
TCONS_00004979	14.584	11.3271	0.00825	0.0225157	-0.364614	AN7439	Ortholog(s) have DNA-directed DNA polymerase activity
TCONS_00011369	26.0892	20.2721	0.00155	0.00513876	-0.363956	AN1708	mshA, Putative MutS homolog with a predicted role in DNA mismatch repair; transcript upregulated in response to camptothecin
TCONS_00007098	40.04	31.1126	0.0022	0.00700863	-0.363943	AN10844	fbpZ
TCONS_00011494	32.5099	25.2735	0.00205	0.0065947	-0.36325	AN1876	Ortholog(s) have role in cellular manganese ion homeostasis
TCONS_00002193	22.6301	17.5947	0.00775	0.0212879	-0.363105	AN8257	Ortholog(s) have mitochondrion localization
TCONS_00007067	104.881	81.5462	0.00105	0.00362255	-0.36307	AN6681	Putative U2 auxillary factor (U2AF)
TCONS_00011525	112.556	87.5234	0.00615	0.0174336	-0.362907	AN1911	Putative mannose-1-phosphate guanyltransferase
TCONS_00013316	21.694	16.8823	0.00355	0.0107004	-0.361788	AN3224	Ortholog(s) have activating transcription factor binding
TCONS_00009566	77.3852	60.2795	0.0017	0.00557977	-0.360391	AN0299	Putative chitinase
TCONS_00001581	75.2519	58.6323	0.0086	0.0233334	-0.360032	AN4299	Putative clock-controlled and temperature-regulated gene
TCONS_00012656	19.6551	15.3143	0.0022	0.00700863	-0.360028	AN3012	kapL
TCONS_00000402	56.687	44.2005	0.0039	0.011652	-0.358957	AN4596	elys
TCONS_00009026	36.0484	28.1293	0.0027	0.00841984	-0.357865	AN0960	Ortholog(s) have role in mitotic spindle organization
TCONS_00006484	31.618	24.7065	0.00595	0.016942	-0.355854	AN6253	podG
TCONS_00014972	23.141	18.0878	0.00515	0.0149142	-0.355436	AN5748	Putative mannosyl-oligosaccharide 1
TCONS_00002407	80.3756	62.8514	0.001	0.00346649	-0.354813	AN4080	Ortholog(s) have role in cytoplasmic translation
TCONS_00001048	12.7753	10.0035	0.01125	0.0294716	-0.352856	AN4959	Has domain(s) with predicted role in DNA replication and nucleus localization
TCONS_00014133	7.05043	5.52381	0.01305	0.0336335	-0.352047	AN5212	Ortholog of A. fumigatus Af293 : Afu6g07460
TCONS_00011826	21.5336	16.8935	0.0014	0.00468722	-0.350121	AN2266	digA, Protein similar to S. cerevisiae Pep3p vacuolar trafficking factor; mutation causes vacuolar fragmentation and pleiotropic phenotypes proposed to be secondary to vacuole defects; granular cytoplasmic localization, possibly vesicular
TCONS_00012237	18.4564	14.5001	0.00305	0.00935946	-0.348057	AN9104	Protein of unknown function
TCONS_00003790	49.1938	38.6509	0.0016	0.00529247	-0.347973	AN3602	ccr4
TCONS_00012754	131.745	103.532	0.00155	0.00513876	-0.347675	AN2909	Ortholog(s) have cytosol
TCONS_00002683	18.3765	14.4441	0.00905	0.0243919	-0.347387	AN10441	Ortholog(s) have cell division site
TCONS_00012514	21.4197	16.8417	0.0121	0.0315361	-0.346901	AN3170	Putative pseudouridylate synthase with a predicted role in pyrimidine metabolism
TCONS_00012756	89.8067	70.644	0.0019	0.00614514	-0.346256	AN2906	Ortholog(s) have mitochondrion localization
TCONS_00007645	17.2559	13.5794	0.01045	0.0275958	-0.34567	AN1148	Ortholog(s) have endopolyphosphatase activity
TCONS_00001496	20.1116	15.8267	0.00895	0.0241543	-0.34567	AN4407	radC
TCONS_00010733	17.3894	13.6898	0.00785	0.0215278	-0.345106	AN10292	Ortholog of A. fumigatus Af293 : Afu5g10455
TCONS_00004240	159.041	125.273	0.00165	0.00543668	-0.344327	AN6988	Ortholog(s) have protein domain specific binding activity
TCONS_00003426	92.211	72.7175	0.00555	0.0159502	-0.342635	AN4031	Putative oligosaccharyltransferase epsilon subunit
TCONS_00009569	37.4198	29.5206	0.003	0.00923105	-0.34208	AN0292	Subunit of the SAGA transcriptional regulatory complex
TCONS_00000808	56.4716	44.5567	0.00325	0.00987504	-0.341883	AN8710	Ortholog of A. fumigatus Af293 : Afu6g02510
TCONS_00006404	124.009	97.917	0.00285	0.00882815	-0.340813	AN6366	Ortholog(s) have endoplasmic reticulum
TCONS_00014881	24.0696	19.0057	0.00535	0.0154276	-0.340782	AN5185	Ortholog(s) have cytosol
TCONS_00003583	29.1886	23.0657	0.00715	0.0198974	-0.339657	AN10470	Putative DNA-polymerase III delta subunit
TCONS_00013086	37.5839	29.7106	0.0034	0.0103001	-0.339136	AN11165	Has domain(s) with predicted sequence-specific DNA binding RNA polymerase II transcription factor activity
TCONS_00005162	48.6548	38.4893	0.00265	0.00828674	-0.338124	AN7628	caf1
TCONS_00006091	234.595	185.609	0.00675	0.0189134	-0.337909	AN6735	Ortholog(s) have role in mRNA splicing
TCONS_00009336	45.0188	35.619	0.004	0.0119228	-0.337882	AN0562	Has domain(s) with predicted catalytic activity and role in metabolic process
TCONS_00001362	17.6242	13.9447	0.0076	0.0209267	-0.337841	AN4571	Ortholog(s) have Y-form DNA binding activity
TCONS_00011587	31.0641	24.5886	0.0178	0.0440054	-0.337259	AN10237	Has domain(s) with predicted iron-sulfur cluster binding
TCONS_00002594	13.0317	10.3223	0.01955	0.0477639	-0.336263	AN3838	Ortholog(s) have cytoplasm localization
TCONS_00001660	67.0779	53.1544	0.00465	0.0136329	-0.335649	AN8794	Ortholog(s) have structural molecule activity and mitochondrial large ribosomal subunit localization
TCONS_00000525	100.158	79.38	0.002	0.00644402	-0.335424	AN4463	Ortholog(s) have cytoplasm localization
TCONS_00007524	40.1702	31.8376	0.01315	0.0338399	-0.335396	AN1295	Ortholog(s) have cytosol
TCONS_00014289	35.8266	28.4079	0.0203	0.0492889	-0.334742	AN5637	Has domain(s) with predicted nucleotide binding
TCONS_00007398	110	87.2396	0.00355	0.0107004	-0.334442	AN9362	Putative U2 auxillary factor (U2AF) small subunit
TCONS_00013129	3901.36	3096.61	0.0189	0.0464095	-0.333288	AN3469	H2B
TCONS_00009290	52.5385	41.7136	0.00935	0.0251274	-0.332859	AN0634	Predicted ADP ribosylation factor GTPase
TCONS_00006077	38.0817	30.2483	0.01285	0.0332105	-0.33224	AN11900	Ortholog(s) have Golgi apparatus localization
TCONS_00005156	1085.27	862.776	0.00855	0.0232163	-0.330999	AN7625	Putative myo-inositol-1-phosphate synthase with a predicted role in phospholipid metabolism
TCONS_00013497	29.5297	23.4768	0.01995	0.0485897	-0.33093	AN3000	Ortholog of A. fumigatus Af293 : Afu3g08690
TCONS_00006084	191.862	152.548	0.00255	0.00801833	-0.330803	AN6726	Ortholog(s) have role in proteasomal ubiquitin-independent protein catabolic process
TCONS_00003796	135.685	107.891	0.00265	0.00828674	-0.330694	AN3593	Ortholog(s) have methylthioribulose 1-phosphate dehydratase activity
TCONS_00008786	80.3152	63.8968	0.01735	0.0430392	-0.32993	AN1229	Ortholog(s) have SNAP receptor activity
TCONS_00012502	20.7583	16.5212	0.0128	0.0330981	-0.329366	AN3185	arp11,
TCONS_00000473	98.5594	78.4861	0.0033	0.010021	-0.328557	AN4508	bxiA, Bax Inhibitor family protein; accumulates in germinating conidia in either low-or high-Pi media at both acidic and alkaline pH
TCONS_00014125	157.565	125.481	0.00255	0.00801833	-0.328472	AN5195	Ortholog(s) have role in ER to Golgi vesicle-mediated transport
TCONS_00002199	53.9801	42.9924	0.00955	0.0256041	-0.328349	AN8261	phoA
TCONS_00012536	268.397	213.824	0.00295	0.00909643	-0.327944	AN3147	Ortholog(s) have role in glycolipid transport
TCONS_00011148	25.2196	20.1029	0.00865	0.0234378	-0.327138	AN1454	nudI
TCONS_00008439	18.2957	14.5877	0.0045	0.0132312	-0.326757	AN0112	Ortholog(s) have cytosol localization
TCONS_00000672	287.088	229.079	0.0031	0.00949002	-0.325648	AN8867	Ortholog(s) have cytosol localization
TCONS_00006894	34.3565	27.4208	0.0107	0.0281757	-0.325312	AN10737	Ortholog of A. fumigatus Af293 : Afu2g07490
TCONS_00013151	17.1569	13.7008	0.01895	0.0464987	-0.324524	AN3442	Ortholog of A. fumigatus Af293 : Afu3g05640
TCONS_00014932	29.7632	23.7752	0.00315	0.00961708	-0.324069	AN5797	Ortholog(s) have role in cortical actin cytoskeleton organization
TCONS_00001616	36.9978	29.5576	0.0036	0.0108415	-0.323914	AN11128	Ortholog(s) have role in positive regulation of potassium ion transmembrane transport and mitotic spindle pole body
TCONS_00006842	121.995	97.4657	0.0067	0.0187888	-0.32386	AN5862	Putative ortholog of S. cerevisiae Erg28p
TCONS_00013144	41.4389	33.1099	0.01015	0.0269573	-0.323723	AN3454	pom152
TCONS_00001360	88.0491	70.3661	0.0034	0.0103001	-0.323428	AN4574	Ortholog of A. fumigatus Af293 : Afu2g01940
TCONS_00011994	68.1268	54.4493	0.00415	0.0123122	-0.323309	AN2473	Ortholog of A. fumigatus Af293 : Afu4g03090
TCONS_00004934	21.188	16.9598	0.00625	0.017663	-0.321127	AN7014	Has domain(s) with predicted pre-mRNA intronic binding activity
TCONS_00012884	55.609	44.5302	0.00295	0.00909643	-0.320535	AN2751	Putative ortholog of PAT1, a topoisomerase II-associated protein; transcript upregulated in response to camptothecin , pat1
TCONS_00005563	30.2469	24.225	0.01445	0.0367307	-0.320293	AN6192	ffkG
TCONS_00005978	37.2089	29.8046	0.00475	0.0138821	-0.320114	AN6606	Ortholog(s) have role in N-glycan processing
TCONS_00015073	68.9732	55.2815	0.00625	0.017663	-0.319239	AN5618	cdc31 Putative spindle pole body protein; predicted to be involved in nuclear transport protein cdc31
TCONS_00008693	90.0543	72.2737	0.0129	0.0333144	-0.317325	AN1370	mobB
TCONS_00003517	1057.38	850.056	0.0085	0.0230928	-0.314861	AN3925	Has domain(s) with predicted catalytic activity
TCONS_00003155	59.5996	47.9435	0.0072	0.0199983	-0.31397	AN8232	Subunit of the SAGA transcriptional regulatory complex
TCONS_00013683	34.0253	27.4117	0.00835	0.0227459	-0.311816	AN2769	Subunit of the SAGA transcriptional regulatory complex
TCONS_00009173	50.3168	40.538	0.00515	0.0149142	-0.311765	AN0781	Ortholog of A. fumigatus Af293 : Afu1g14500
TCONS_00012757	157.87	127.225	0.0041	0.0121852	-0.311356	AN2904	Putative 26S proteasome regulatory subunit
TCONS_00010034	28.5775	23.0543	0.0085	0.0230928	-0.309847	AN1448	Has domain(s) with predicted nucleic acid binding
TCONS_00010582	73.0258	58.9158	0.0058	0.0165659	-0.309753	AN2126	Predicted actin capping protein
TCONS_00008846	21.0591	16.9985	0.01335	0.034268	-0.30903	AN1163	Putative chaperone
TCONS_00014296	26.2178	21.1795	0.0171	0.0424603	-0.30788	AN5631	Ortholog(s) have protein serine/threonine phosphatase activity and role in G1/S transition of mitotic cell cycle
TCONS_00006418	21.2596	17.1834	0.0121	0.0315361	-0.307097	AN10801	Ortholog of A. fumigatus Af293 : Afu2g14240
TCONS_00014864	32.1481	26.0016	0.01495	0.037813	-0.306136	AN5156	pho80, Pho80-like cyclin involved in regulation of development and phosphate homeostasis, interacts with the cyclin-dependent kinase PhoA
TCONS_00000109	56.0223	45.3554	0.0103	0.0272775	-0.304726	AN4929	Ortholog of A. fumigatus Af293 : Afu3g10610
TCONS_00004275	86.9131	70.4324	0.0192	0.0470328	-0.303335	AN10941	Has domain(s) with predicted nucleic acid binding
TCONS_00014649	197.118	159.8	0.01015	0.0269573	-0.302795	AN8343	, Protein with similarity to FK506 binding proteins (FKBPs); putative N-terminal signal sequence, predicted ER localization; protein levels decrease in response to farnesol FKBP4
TCONS_00003003	237.51	192.552	0.00615	0.0174336	-0.30274	AN8039	H2A.Z
TCONS_00002142	166.392	135.079	0.0063	0.0177993	-0.300789	AN8194	Ortholog(s) have Golgi apparatus
TCONS_00010829	66.4607	54.0485	0.00685	0.0191462	-0.298247	AN2441	ulaA
TCONS_00002005	67.1557	54.6632	0.0172	0.0426878	-0.296939	AN8038	Has domain(s) with predicted nucleic acid binding
TCONS_00007727	199.731	162.665	0.00665	0.0186794	-0.296159	AN1037	odeA
TCONS_00010518	55.3466	45.1112	0.00685	0.0191462	-0.295009	AN2068	Ortholog(s) have role in cellular response to heat and cytosol
TCONS_00014933	217.918	177.689	0.00865	0.0234378	-0.294429	AN10719	Ortholog(s) have RNA binding activity and role in mRNA splicing
TCONS_00001382	115.79	94.4814	0.00655	0.0184239	-0.293405	AN4542	Ortholog of A. fumigatus Af293 : Afu2g02730
TCONS_00011681	148.114	121.213	0.01605	0.0402356	-0.289167	AN2091	Has domain(s) with predicted carboxy-lyase activity
TCONS_00009564	212.308	174.19	0.00805	0.022017	-0.285497	AN0306	Ortholog(s) have role in Arp2/3 complex-mediated actin nucleation and Arp2/3 protein complex
TCONS_00000671	237.283	194.736	0.0083	0.0226279	-0.285094	AN8868	rhbA
TCONS_00008337	128.131	105.168	0.00875	0.023671	-0.284923	AN0229	Ortholog(s) have role in Golgi to plasma membrane transport and Golgi apparatus
TCONS_00000166	60.5899	49.7402	0.0127	0.0328562	-0.284665	AN9526	sedV
TCONS_00002013	36.2699	29.7883	0.01435	0.0365586	-0.284025	AN8044	Ortholog(s) have metalloendopeptidase activity
TCONS_00014402	51.7757	42.5753	0.01775	0.0439031	-0.282259	AN5498	Ortholog(s) have role in protein heterotetramerization and nucleolus
TCONS_00013357	115.269	95.0395	0.01135	0.0297259	-0.278407	AN3168	Ortholog(s) have proton-transporting ATPase activity
TCONS_00015340	31.7363	26.1847	0.01685	0.0419316	-0.27741	AN5296	tcsA, Two-component signaling protein with histidine kinase and response regulator domains; involved in control of conidiation
TCONS_00011415	49.7905	41.1069	0.02015	0.0490182	-0.276491	AN1780	Ortholog(s) have aminopeptidase activity
TCONS_00003493	79.1399	65.3472	0.0117	0.0305797	-0.27628	AN3955	Ortholog(s) have role in RNA metabolic process and cytoplasmic stress granule
TCONS_00001018	63.8295	52.8388	0.01265	0.0327601	-0.272627	AN4991	aurA, Predicted inositol phosphorylceramide (IPC) synthase with a role in sphingolipid metabolism; mutation confers resistance to aureobasidin A
TCONS_00011538	101.783	84.31	0.01315	0.0338399	-0.271717	AN1924	Has domain(s) with predicted DNA binding
TCONS_00000140	118.077	97.8233	0.01475	0.0374186	-0.27148	AN4891	Ortholog(s) have histone binding activity
TCONS_00009613	50.8437	42.1746	0.01395	0.0356554	-0.269695	AN0253	top1, Two-component signaling protein with histidine kinase and response regulator domains; involved in control of conidiation
TCONS_00004198	57.0487	47.4655	0.01545	0.0389423	-0.265314	AN7030	bemA, Polarisome component required for conidiation and vacuolar fusion; has similarity to Saccharomyces cerevisiae Bem1p
TCONS_00008917	132.415	110.216	0.0164	0.0409317	-0.264733	AN1074	Ortholog(s) have glycine dehydrogenase (decarboxylating) activity
TCONS_00011860	134.587	112.118	0.01445	0.0367307	-0.263514	AN2304	Ortholog(s) have ubiquitin binding activity
TCONS_00010122	31.8609	26.5499	0.01675	0.0417439	-0.263078	AN1546	Histone deacetylase complex
TCONS_00008899	34.9145	29.1492	0.0187	0.0459628	-0.260374	AN1093	Ortholog(s) have role in mitochondrial fusion
TCONS_00015050	41.5404	34.7034	0.01905	0.0466879	-0.259439	AN5643	Ortholog(s) have DNA translocase activity
TCONS_00005289	31.3348	26.1884	0.01905	0.0466879	-0.258836	AN11010	Ortholog(s) have Rab GTPase activator activity
TCONS_00005653	300.105	251.405	0.018	0.044446	-0.255456	AN6073	phbA
TCONS_00010280	136.627	163.193	0.01965	0.0479507	0.256342	AN1763	Has domain(s) with predicted nucleotide binding
TCONS_00014509	330.509	395.3	0.0202	0.0490929	0.258259	AN5357	Predicted glycosylphosphatidylinositol (GPI)-anchored protein
TCONS_00006430	37.1759	44.5567	0.0169	0.0420354	0.261274	AN10807	Has domain(s) with predicted RNA binding activity
TCONS_00008431	7.94469	9.5382	0.01745	0.0432451	0.263726	AN0118	nudA
TCONS_00006990	33.852	40.8399	0.0171	0.0424603	0.270739	AN6587	Has domain(s) with predicted RNA binding activity
TCONS_00003498	51.7181	62.5134	0.0132	0.03396	0.273496	AN3948	Ortholog(s) have Golgi apparatus localization
TCONS_00007548	162.378	196.272	0.0125	0.0324707	0.273496	AN11936	Ortholog of A. fumigatus Af293 : Afu1g09940
TCONS_00005132	35.765	43.3665	0.0158	0.0396576	0.278033	AN7591	Ortholog of A. nidulans FGSC A4 : AN7437
TCONS_00000081	243.538	296.595	0.0101	0.0268595	0.284348	AN4976	Putative TATA-binding protein
TCONS_00008062	10.6448	12.9994	0.01005	0.0267825	0.288292	AN0594	Ortholog(s) have role in actin filament reorganization involved in cell cycle
TCONS_00014139	49.4401	60.4391	0.008	0.021892	0.289801	AN5225	Ortholog of A. fumigatus Af293 : Afu4g04605
TCONS_00010519	13.2083	16.1782	0.0192	0.0470328	0.292602	AN2072	Putative ubiquitin-specific protease
TCONS_00004381	111.705	136.861	0.00865	0.0234378	0.293022	AN7567	Ortholog(s) have RNA polymerase II activating transcription factor binding
TCONS_00008077	12.2839	15.0574	0.0153	0.0385928	0.2937	AN0573	Has domain(s) with predicted Rab GTPase activator activity
TCONS_00007916	161.873	198.45	0.0077	0.0211563	0.293913	AN0789	Has domain(s) with predicted adenyl nucleotide binding activity
TCONS_00003720	41.1145	50.4437	0.01975	0.0481601	0.295027	AN3688	srrA
TCONS_00011821	164.868	202.411	0.00985	0.0262908	0.295976	AN12336	Ortholog of A. fumigatus Af293 : Afu5g06490
TCONS_00002248	458.897	564.316	0.00635	0.0179257	0.298333	AN4260	Predicted glycosylphosphatidylinositol (GPI)-anchored protein
TCONS_00014869	66.1636	81.5132	0.00575	0.0164415	0.300997	AN5168	Has domain(s) with predicted nucleoside-triphosphatase activity
TCONS_00011995	33.4565	41.228	0.0163	0.040712	0.301338	AN2474	rabX
TCONS_00010203	48.9767	60.4017	0.0107	0.0281757	0.302492	AN10222	Ortholog(s) have glucose-6-phosphate 1-epimerase activity and cytoplasm
TCONS_00002307	20.2558	24.9828	0.0107	0.0281757	0.302596	AN10522	Ortholog(s) have cytosol
TCONS_00002253	715.723	883.494	0.0067	0.0187888	0.30382	AN4252	Ortholog of A. nidulans FGSC A4 : AN10165
TCONS_00009249	65.0213	80.3304	0.00565	0.0161828	0.305033	AN0684	Ortholog of A. fumigatus Af293 : Afu1g13450
TCONS_00004555	11.3446	14.0208	0.0086	0.0233334	0.305563	AN7783	Ortholog(s) have Rho guanyl-nucleotide exchange factor activity
TCONS_00008649	90.7094	112.271	0.00985	0.0262908	0.307667	AN9396	didB
TCONS_00008381	32.1412	39.842	0.01255	0.0325508	0.309864	AN0166	Ortholog(s) have protein homodimerization activity and role in attachment of spindle microtubules to kinetochore involved in homologous chromosome segregation
TCONS_00014585	42.4911	52.6748	0.01315	0.0338399	0.30995	AN5268	Has domain(s) with predicted nucleic acid binding
TCONS_00011677	59.8447	74.1987	0.01255	0.0325508	0.310171	AN2082	Ortholog of A. fumigatus Af293 : Afu2g04840
TCONS_00012550	45.2146	56.0823	0.00415	0.0123122	0.310756	AN3142	Ortholog of A. fumigatus Af293 : Afu3g13100
TCONS_00007419	185.924	231.174	0.00385	0.011506	0.31427	AN9393	Ortholog(s) have fungal-type vacuole membrane localization
TCONS_00001250	32.8564	40.9135	0.01475	0.0374186	0.316403	AN4711	Ortholog of A. fumigatus Af293 : Afu5g08650
TCONS_00005624	35.1112	43.7597	0.01125	0.0294716	0.317672	AN6116	Ortholog of A. fumigatus Af293 : Afu2g08820
TCONS_00005490	15.4641	19.2878	0.01405	0.035875	0.318766	AN6278	acuJ, Carnitine acetyltransferase, required for utilization of acetate and fatty acids; transcription induction in response to acetate mediated by FacB; transcription induction in response to long-chain fatty acids mediated by FarA
TCONS_00008459	120.72	150.615	0.00415	0.0123122	0.319204	AN0089	rabS
TCONS_00001009	29.8451	37.2386	0.014	0.0357563	0.319306	AN5003	Ortholog(s) have role in negative regulation by symbiont of host inflammatory response
TCONS_00014135	70.4953	88.0562	0.00345	0.0104268	0.320897	AN5217	pilA
TCONS_00007488	58.4627	73.1533	0.0027	0.00841984	0.323406	AN10181	Ortholog of A. fumigatus Af293 : Afu1g09530
TCONS_00014111	20.5394	25.7009	0.00525	0.0151693	0.323428	AN5180	Ortholog of A. fumigatus Af293 : Afu6g07110
TCONS_00002429	12.462	15.6011	0.0103	0.0272775	0.324108	AN4057	Has domain(s) with predicted protein tyrosine/serine/threonine phosphatase activity and role in protein dephosphorylation
TCONS_00005460	65.9325	82.6642	0.0029	0.00896396	0.326274	AN6317	csmB
TCONS_00009652	24.0586	30.1982	0.0051	0.0147989	0.327912	AN0210	Ortholog(s) have ATPase activity
TCONS_00013531	61.0839	76.6822	0.01465	0.0372019	0.328101	AN10363	Ortholog of A. fumigatus Af293 : Afu3g08340/dscD
TCONS_00009658	29.2625	36.7959	0.0052	0.0150462	0.330492	AN0202	arcA
TCONS_00001265	15.7648	19.8246	0.0198	0.0482705	0.330585	AN4698	Ortholog of A. fumigatus Af293 : Afu5g08750
TCONS_00010058	129.836	163.526	0.00175	0.00571809	0.332822	AN1469	Ortholog(s) have chaperone binding activity
TCONS_00006997	61.5698	77.6255	0.007	0.0195226	0.334307	AN6593	Ortholog(s) have unfolded protein binding activity
TCONS_00007993	126.423	159.511	0.0024	0.00758412	0.335399	AN0698	Ortholog of A. nidulans FGSC A4 : AN9272
TCONS_00001757	21.3178	26.9258	0.01115	0.0292623	0.336935	AN11103	Ortholog of A. nidulans FGSC A4 : AN3237
TCONS_00005050	23.5745	29.7836	0.0088	0.0237936	0.337289	AN7517	Ortholog of A. fumigatus Af293 : Afu5g03330
TCONS_00010119	85.1401	107.774	0.00155	0.00513876	0.3401	AN1543	Putative succinate dehydrogenase
TCONS_00008879	46.6699	59.1023	0.0026	0.00815291	0.340722	AN1124	Ortholog of A. fumigatus Af293 : Afu1g11720
TCONS_00008508	28.021	35.5262	0.00175	0.00571809	0.342375	AN10008	culD
TCONS_00008272	29.8119	37.818	0.0082	0.0223912	0.343183	AN0313	Has domain(s) with predicted hydrolase activity and role in metabolic process
TCONS_00007232	45.9743	58.327	0.0044	0.0129596	0.343335	AN6892	ptcA
TCONS_00015076	9.66184	12.2642	0.00725	0.0201097	0.344082	AN5613	hxA
TCONS_00012962	7.75551	9.85211	0.01965	0.0479507	0.345212	AN2658	Ortholog of A. nidulans FGSC A4 : AN3530
TCONS_00011132	61.687	78.412	0.01325	0.0340628	0.346108	AN1429	codA
TCONS_00013854	32.4602	41.2677	0.00515	0.0149142	0.346341	AN8361	Ortholog of A. fumigatus Af293 : Afu2g00370
TCONS_00008417	17.3746	22.091	0.00655	0.0184239	0.346482	AN10016	Ortholog of A. fumigatus Af293 : Afu5g11710
TCONS_00009753	25.1012	31.9514	0.00485	0.0141581	0.348123	AN0087	Ortholog(s) have cell division site
TCONS_00008873	330.149	420.464	0.0031	0.00949002	0.348867	AN1131	Putative cytosolic Cu/Zn superoxide dismutase
TCONS_00001069	32.8398	41.8303	0.01425	0.0363402	0.349105	AN4928	Ortholog(s) have role in transcription initiation from RNA polymerase II promoter and nucleus localization
TCONS_00006501	26.4287	33.6777	0.0204	0.0495081	0.349692	AN6235	sidH
TCONS_00004622	108.087	137.852	0.0018	0.00586266	0.350919	AN7386	Ortholog of A. nidulans FGSC A4 : AN1127
TCONS_00011569	36.3749	46.408	0.014	0.0357563	0.35143	AN11802	Ortholog(s) have N-acetylglucosaminyldiphosphodolichol N-acetylglucosaminyltransferase activity and role in dolichol-linked oligosaccharide biosynthetic process
TCONS_00004668	57.4763	73.336	0.00145	0.00483872	0.351557	AN7334	Has domain(s) with predicted catalytic activity and role in metabolic process
TCONS_00005981	43.5925	55.6248	0.0097	0.0259652	0.351647	AN6610	Putative phosphatidylglycerol phosphate phosphatase with a predicted role in phospholipid metabolism
TCONS_00003299	43.7851	55.9615	0.0026	0.00815291	0.353995	AN4197	Ortholog of Aspergillus versicolor : Aspve1_0138462 and Aspergillus sydowii : Aspsy1_0154012
TCONS_00006230	58.1313	74.4082	0.00295	0.00909643	0.356147	AN6898	Ortholog(s) have role in asexual sporulation resulting in formation of a cellular spore
TCONS_00008757	28.4304	36.4135	0.0201	0.0489199	0.357041	AN10174	Ortholog of A. fumigatus Af293 : Afu1g10090
TCONS_00004176	80.4723	103.1	0.00165	0.00543668	0.357486	AN7074	Putative oxidoreductase
TCONS_00002470	34.0798	43.6692	0.0045	0.0132312	0.357701	AN3998	Transcript induced in response to calcium dichloride in a CrzA-dependent manner
TCONS_00004930	43.7076	56.035	0.0051	0.0147989	0.358442	AN7018	Ortholog of Neosartorya fischeri NRRL 181 : NFIA_029090
TCONS_00000686	27.2495	34.9527	0.00565	0.0161828	0.359175	AN11129	Ortholog of A. fumigatus Af293 : Afu5g05700
TCONS_00011612	115.923	148.892	0.0017	0.00557977	0.361104	AN2009	rfeB
TCONS_00014875	13.633	17.5144	0.0181	0.0446604	0.361443	AN5174	Ortholog(s) have Atg8 ligase activity and role in C-terminal protein lipidation
TCONS_00008035	69.4893	89.411	0.001	0.00346649	0.363662	AN0640	basA
TCONS_00003773	25.1242	32.3793	0.00115	0.00392897	0.365996	AN3624	ygA
TCONS_00005421	18.9535	24.4621	0.0028	0.00868913	0.368083	AN6359	sconB
TCONS_00002935	1524.91	1969.73	0.0055	0.0158199	0.369275	AN7950	eglC, Putative glucan endo-1,3-beta-D-glucosidase with predicted role in degradation of glucans; glycosyl phosphatidylinositol (GPI)-linked protein
TCONS_00015036	15.9608	20.6196	0.01025	0.0271875	0.369488	AN5658	Has domain(s) with predicted gamma-glutamyltransferase activity and role in glutathione metabolic process
TCONS_00002948	20.0144	25.8769	0.0031	0.00949002	0.370629	AN7971	Has domain(s) with predicted DNA binding
TCONS_00008685	10.0024	12.9637	0.00305	0.00935946	0.374124	AN1377	rgsC, Member of the RGS (regulator of G-protein signaling) family; expression increases during the asexual development
TCONS_00015056	12.502	16.2069	0.00765	0.0210473	0.37445	AN5633	Ortholog(s) have inorganic cation transmembrane transporter activity
TCONS_00002297	28.851	37.4105	0.00755	0.0208284	0.374821	AN4210	Has domain(s) with predicted RNA polymerase II transcription cofactor activity
TCONS_00005056	14.1726	18.4424	0.0143	0.0364494	0.379926	AN10947	Ortholog(s) have Golgi apparatus
TCONS_00009691	17.0603	22.2032	0.0028	0.00868913	0.380125	AN0168	Ortholog of A. fumigatus Af293 : Afu5g11330
TCONS_00013950	5.86797	7.64115	0.0186	0.045739	0.380929	AN8486	Protein of unknown function
TCONS_00000152	16.4798	21.4621	0.0019	0.00614514	0.381088	AN4880	Ortholog(s) have cell division site
TCONS_00006975	33.9405	44.2218	0.003	0.00923105	0.38175	AN6570	Ortholog(s) have AMP-activated protein kinase activity
TCONS_00000989	9.6238	12.5406	0.01435	0.0365586	0.381931	AN5025	Ortholog(s) have polyamine oxidase activity
TCONS_00011825	84.8021	110.665	0.00055	0.00201561	0.384022	AN2265	ksp1
TCONS_00008738	18.4918	24.1429	0.0162	0.0405318	0.384711	AN1298	Has domain(s) with predicted protein dimerization activity
TCONS_00002213	145.118	189.7	0.00065	0.00235414	0.386488	AN8278	Ortholog of Neosartorya fischeri NRRL 181 : NFIA_037840
TCONS_00010431	43.379	56.7269	0.0014	0.00468722	0.387038	AN1952	Ortholog of A. fumigatus Af293 : Afu4g13380
TCONS_00005646	29.1398	38.1279	0.00085	0.0029882	0.387854	AN6081	Ortholog of A. nidulans FGSC A4 : AN0849
TCONS_00001148	11.7184	15.3454	0.0049	0.0142877	0.389036	AN4834	Ortholog of A. fumigatus Af293 : Afu3g07270
TCONS_00004192	72.1464	94.5083	0.00035	0.00132804	0.389514	AN7035	Has domain(s) with predicted peptidase activity and role in proteolysis
TCONS_00003614	15.4485	20.273	0.0026	0.00815291	0.392089	AN3819	Ortholog of A. fumigatus Af293 : Afu2g03680
TCONS_00011596	60.208	79.0704	0.0005	0.00184766	0.393184	AN1989	Putative dihydrosphingosine-1-phosphate lyase with a predicted role in sphingoglycolipid metabolism
TCONS_00006439	12.129	15.9466	0.00215	0.00688162	0.394788	AN11853	Ortholog(s) have ATP binding
TCONS_00009615	11.3695	14.9623	0.00495	0.0144087	0.396166	AN0249	Putative F-box protein
TCONS_00002096	78.8627	103.852	0.00055	0.00201561	0.397108	AN8146	Protein of unknown function
TCONS_00001091	257.78	339.971	0.0001	0.000416687	0.399273	AN4897	Ortholog(s) have role in asexual sporulation resulting in formation of a cellular spore
TCONS_00009940	49.9123	66.0009	0.00565	0.0161828	0.403089	AN11154	Ortholog of A. niger CBS 513.88 : An05g01490
TCONS_00007011	15.0773	19.9807	0.008	0.021892	0.406226	AN6609	Ortholog(s) have cytosol
TCONS_00000393	17.0724	22.63	0.006	0.0170606	0.406568	AN4608	Has domain(s) with predicted nucleotide binding activity
TCONS_00010132	352.229	466.892	0.00025	0.000978111	0.406576	AN10219	Transcript induced in response to calcium dichloride in a CrzA-dependent manner
TCONS_00006500	15.4164	20.4616	0.0165	0.041141	0.408446	AN6236	sidD, Nonribosomal peptide synthetase (NRPS); predicted backbone enzyme of a siderophore secondary metabolism biosynthetic gene cluster member
TCONS_00011537	93.8296	124.624	0.00005	0.000217136	0.409472	AN1921	pexK
TCONS_00009491	9.2809	12.3288	0.00935	0.0251274	0.409697	AN0387	cryA
TCONS_00015193	8.33551	11.0736	0.01645	0.0410364	0.40978	AN5479	Has domain(s) with predicted hydrolase activity
TCONS_00010567	22.0525	29.3053	0.0004	0.00150155	0.410216	AN2119	Ortholog(s) have sphingolipid transporter activity
TCONS_00012369	42.5154	56.525	0.0102	0.0270619	0.410903	AN3356	Has domain(s) with predicted DNA binding
TCONS_00006739	27.6627	36.7897	0.0029	0.00896396	0.411362	AN5986	Putative reductase with a predicted role in carbohydrate metabolism
TCONS_00001111	13.9538	18.5618	0.0008	0.00283098	0.411679	AN4876	vps41
TCONS_00000420	14.3403	19.1014	0.00675	0.0189134	0.413597	AN4577	fmdS, Putative kynurenine formamidase with a predicted role in aromatic amino acid biosynthesis; transcript induced under low nitrogen conditions
TCONS_00013752	7.74199	10.3312	0.0037	0.0111164	0.416229	AN2659	Predicted glycosylphosphatidylinositol (GPI)-anchored protein
TCONS_00013372	5.71819	7.63357	0.00505	0.0146789	0.416799	AN3148	Ortholog(s) have role in ascospore wall assembly and ascospore wall
TCONS_00011352	20.6726	27.6195	0.0014	0.00468722	0.417964	AN1689	Putative oxidoreductase
TCONS_00014138	50.0627	66.9058	0.0003	0.00115729	0.418396	AN5224	Ortholog(s) have role in endocytosis
TCONS_00007014	23.4344	31.3229	0.00375	0.01125	0.418588	AN6618	Ortholog(s) have cytosol
TCONS_00002072	11.709	15.6514	0.01305	0.0336335	0.418678	AN11037	Predicted transmembrane transporter
TCONS_00007743	25.7543	34.438	0.0041	0.0121852	0.41919	AN1015	Putative phosphorylase with a predicted role in glycogen degradation
TCONS_00008501	279.503	374.015	0.0034	0.0103001	0.420232	AN10007	Ortholog(s) have RNA binding activity
TCONS_00001373	33.7082	45.1065	0.00295	0.00909643	0.420233	AN4553	Ortholog(s) have mitochondrial outer membrane
TCONS_00007615	12.1349	16.2441	0.00025	0.000978111	0.420747	AN1189	pmcA, Putative calcium-transporting vacuolar ATPase involved in calcium homeostasis; transcript induced in response to calcium dichloride in a CrzA-dependent manner
TCONS_00013342	31.1898	41.7639	0.00055	0.00201561	0.421181	AN3184	Putative aldose 1-epimerase with a predicted role in glucose metabolism
TCONS_00013960	23.8616	31.9709	0.00055	0.00201561	0.422066	AN8501	Ortholog of A. fumigatus Af293 : Afu1g01560
TCONS_00003586	19.8126	26.5677	0.00225	0.00714335	0.423253	AN3852	Ortholog of A. fumigatus Af293 : Afu4g07890
TCONS_00009503	7.11129	9.53892	0.00525	0.0151693	0.423716	AN10059	Putative Zn(II)C6 domain containing transcription factor
TCONS_00009752	55.4154	74.3353	0.0013	0.00437687	0.423761	AN0090	Ortholog of A. fumigatus Af293 : Afu5g12120
TCONS_00014166	25.0138	33.5718	0.002	0.00644402	0.424528	AN5792	Ortholog of A. niger CBS 513.88 : An18g06780
TCONS_00011211	45.9791	61.7514	0.0001	0.000416687	0.425491	AN1518	Ortholog(s) have RNA polymerase II core promoter proximal region sequence-specific DNA binding transcription factor activity and role in cellular response to drug
TCONS_00013546	14.67	19.7183	0.01775	0.0439031	0.426661	AN2955	Has domain(s) with predicted role in biosynthetic process
TCONS_00000487	17.0076	22.8641	0.00045	0.00167321	0.426903	AN4496	Ortholog(s) have phospholipid binding activity
TCONS_00009429	43.1812	58.1786	0.00025	0.000978111	0.430085	AN0449	Has domain(s) with predicted GTP binding
TCONS_00002315	57.5293	77.584	0.0053	0.0152921	0.431462	AN4189	mkkA
TCONS_00011698	12.8815	17.3861	0.017	0.0422532	0.43263	AN2115	Ortholog of A. nidulans FGSC A4 : AN10483
TCONS_00010124	19.7987	26.742	0.00865	0.0234378	0.433698	AN1548	Has domain(s) with predicted nucleotide binding activity
TCONS_00004287	25.1955	34.04	0.00075	0.00267542	0.434066	AN7457	Ortholog(s) have fungal-type vacuole membrane localization
TCONS_00011232	17.0702	23.0892	0.0028	0.00868913	0.435738	AN1544	Ortholog of A. fumigatus Af293 : Afu8g05540
TCONS_00008754	6.82501	9.23164	0.00035	0.00132804	0.435756	AN1268	Ortholog of A. nidulans FGSC A4 : AN5649
TCONS_00005518	26.5105	35.8733	0.0017	0.00557977	0.436349	AN6241	Ortholog of A. fumigatus Af293 : Afu2g13160
TCONS_00013740	74.4186	100.71	0.01805	0.0445586	0.436478	AN2686	Has domain(s) with predicted role in mitotic spindle organization in nucleus and DASH complex
TCONS_00004436	319.459	432.484	0.00005	0.000217136	0.437017	AN7635	binA
TCONS_00004399	15.7291	21.3094	0.0062	0.0175509	0.438053	AN10950	bzuA
TCONS_00005040	24.899	33.7576	0.0181	0.0446604	0.439128	AN7510	Has domain(s) with predicted role in transmembrane transport and integral to membrane localization
TCONS_00013368	41.1327	55.7737	0.00005	0.000217136	0.439299	AN3152	nsdD, Predicted GATA-type zinc-finger transcription factor required for sexual development; transcript induced by nitrositive stress
TCONS_00011726	49.1891	66.7427	0.0012	0.00408337	0.44027	AN2154	possible pseudogene, similar to phosphatidylethanolamine N-methyltransferase
TCONS_00008227	26.8165	36.3949	0.00055	0.00201561	0.440616	AN0367	Putative integral membrane protein
TCONS_00010658	35.8846	48.7031	0.00395	0.011791	0.440648	AN2216	Ortholog of A. fumigatus Af293 : Afu5g07090
TCONS_00014346	10.4662	14.2213	0.00035	0.00132804	0.44231	AN5572	Ortholog of A. fumigatus Af293 : Afu4g11640
TCONS_00009648	52.7655	71.8402	0.00005	0.000217136	0.445198	AN0213	Ortholog of A. fumigatus Af293 : Afu5g10950
TCONS_00014831	13.704	18.659	0.00255	0.00801833	0.44528	AN12179	Protein of unknown function
TCONS_00008314	173.284	236.399	0.00005	0.000217136	0.448086	AN10031	Predicted glycosylphosphatidylinositol (GPI)-anchored protein
TCONS_00000026	23.2208	31.6874	0.00015	0.00061128	0.448491	AN5052	Has domain(s) with predicted DNA binding
TCONS_00006476	36.1928	49.3918	0.0014	0.00468722	0.44857	AN6260	Has domain(s) with predicted Ino80 complex localization
TCONS_00009185	11.4907	15.7195	0.00895	0.0241543	0.452093	AN0764	Has domain(s) with predicted catechol 1
TCONS_00002736	64.9786	88.9626	0.0002	0.000795006	0.453235	AN3664	Ortholog(s) have cell surface localization
TCONS_00000476	25.5407	34.9691	0.0001	0.000416687	0.453279	AN4504	dfgG, Putative endo-mannanase GH76 family proteindfgG
TCONS_00007523	18.8442	25.8027	0.0013	0.00437687	0.453402	AN1297	Ortholog(s) have role in Golgi to endosome transport and Golgi membrane
TCONS_00002621	708.034	969.494	0.0035	0.0105716	0.453413	AN3804	Ortholog(s) have IgE binding activity
TCONS_00013631	97.576	133.656	0.00045	0.00167321	0.453921	AN2846	gpxA
TCONS_00010487	2.69821	3.69726	0.0084	0.0228516	0.454456	AN2021	Ortholog of A. nidulans FGSC A4 : AN8468
TCONS_00006465	28.9905	39.7306	0.00035	0.00132804	0.454672	AN6278	Ortholog of A. fumigatus Af293 : Afu2g12540
TCONS_00006826	15.4058	21.1508	0.0028	0.00868913	0.457241	AN5878	Has domain(s) with predicted transferase activity
TCONS_00009529	17.7766	24.4093	0.0001	0.000416687	0.457455	AN0340	Ortholog of A. fumigatus Af293 : Afu1g02270/abp2
TCONS_00005621	51.1462	70.235	0.00005	0.000217136	0.457563	AN6119	Ortholog(s) have endoplasmic reticulum
TCONS_00010619	15.4656	21.2476	0.0029	0.00896396	0.458233	AN2167	hetC
TCONS_00009903	38.0395	52.2756	0.00005	0.000217136	0.45864	AN8972	Has domain(s) with predicted substrate-specific transmembrane transporter activity
TCONS_00004489	78.2965	107.861	0.0001	0.000416687	0.462159	AN7690	Ortholog of A. fumigatus Af293 : Afu2g01610
TCONS_00002506	43.3727	59.8079	0.00025	0.000978111	0.463548	AN3943	Has domain(s) with predicted role in proteolysis
TCONS_00013747	13.6796	18.8641	0.0175	0.0433374	0.46361	AN2669	Has domain(s) with predicted role in response to stress and integral to membrane localization
TCONS_00011562	70.3731	97.214	0.00055	0.00201561	0.466141	AN1948	Ortholog(s) have role in DNA methylation
TCONS_00002437	25.2373	34.8779	0.00035	0.00132804	0.466756	AN4045	Ortholog of A. fumigatus Af293 : Afu1g03910
TCONS_00000670	27.131	37.4981	0.00005	0.000217136	0.466876	AN11130	Ortholog of A. fumigatus Af293 : Afu5g05470
TCONS_00012664	141.677	195.951	0.00005	0.000217136	0.467886	AN2995	Ortholog(s) have role in negative regulation of Arp2/3 complex-mediated actin nucleation and actin cortical patch
TCONS_00001689	343.313	475.015	0.0001	0.000416687	0.468447	AN8769	synA, Putative synaptobrevin homolog; secretory v-SNARE; GFP-SynA localizes to the plasma membrane at the tips of hyphae
TCONS_00009725	26.4964	36.7023	0.00005	0.000217136	0.470076	AN0122	Has domain(s) with predicted ATP binding
TCONS_00014256	16.4292	22.7754	0.00845	0.0229815	0.471213	AN5674	mst1
TCONS_00004804	505.651	701.166	0.00005	0.000217136	0.471612	AN7166	Ortholog of A. nidulans FGSC A4 : AN3215
TCONS_00011345	21.3139	29.5632	0.0012	0.00408337	0.472006	AN1676	Has domain(s) with predicted L-ascorbic acid binding
TCONS_00009730	21.7933	30.3133	0.00005	0.000217136	0.476071	AN00113	bud3, Putative synaptobrevin homolog; secretory v-SNARE; GFP-SynA localizes to the plasma membrane at the tips of hyphae
TCONS_00000227	26.3742	36.6997	0.01295	0.0334266	0.47664	AN4796	Ortholog of A. oryzae RIB40 : AO090020000311
TCONS_00007439	243.771	339.541	0.00525	0.0151693	0.478062	AN1390	Ortholog(s) have copper chaperone activity and role in cellular copper ion homeostasis
TCONS_00006268	93.3772	130.083	0.00005	0.000217136	0.478289	AN10863	Has domain(s) with predicted nucleotide binding
TCONS_00014179	207.227	288.792	0.0002	0.000795006	0.478822	AN5771	Protein of unknown function
TCONS_00004450	25.4088	35.4335	0.00005	0.000217136	0.479784	AN11994	Predicted Rho GTPase activating protein
TCONS_00002397	44.136	61.5994	0.0001	0.000416687	0.480958	AN12324	Ortholog(s) have cell cortex localization
TCONS_00000544	313.704	437.919	0.0001	0.000416687	0.48126	AN4438	Ortholog of A. nidulans FGSC A4 : AN4246
TCONS_00013620	28.7596	40.1507	0.001	0.00346649	0.481379	AN2863	Ortholog of A. fumigatus Af293 : Afu3g11850
TCONS_00003199	19.9166	27.8103	0.0002	0.000795006	0.481647	AN11072	Ortholog(s) have diacylglycerol O-acyltransferase activity
TCONS_00014963	31.7732	44.3738	0.00605	0.0171836	0.481895	AN5761	Ortholog of A. fumigatus Af293 : Afu6g06700
TCONS_00011556	21.47	29.9905	0.00005	0.000217136	0.482184	AN1935	Protein with a predicted role in actin filament bundling
TCONS_00009990	54.8526	76.6391	0.0028	0.00868913	0.482521	AN9421	Has domain(s) with predicted zinc ion binding activity
TCONS_00010835	32.0301	44.7576	0.00055	0.00201561	0.482702	AN2447	artE, Arrestin-like protein; produces colorless asexual conidiospores on the surface of the colony
TCONS_00009132	408.579	571.11	0.00005	0.000217136	0.483152	AN0833	Ortholog of A. fumigatus Af293 : Afu1g14930
TCONS_00002306	41.3896	57.8746	0.00005	0.000217136	0.483662	AN10516	grrA
TCONS_00000126	10.8563	15.1926	0.00015	0.00061128	0.484844	AN4907	Ortholog of A. fumigatus Af293 : Afu3g10810
TCONS_00010245	34.3847	48.1415	0.0002	0.000795006	0.485516	AN1716	Ortholog of Aspergillus versicolor : Aspve1_0037607
TCONS_00009505	4.2047	5.88977	0.01215	0.0316503	0.486208	AN10074	Has domain(s) with predicted catalytic activity and role in metabolic process
TCONS_00000209	5.2303	7.32661	0.00885	0.0239098	0.486253	AN4816	Ortholog of A. niger CBS 513.88 : An02g13620
TCONS_00001963	30.4196	42.628	0.0001	0.000416687	0.4868	AN7987	Ortholog of A. fumigatus Af293 : Afu4g03560
TCONS_00002415	17.6908	24.8034	0.0027	0.00841984	0.487537	AN4071	Ortholog(s) have role in dolichol biosynthetic process
TCONS_00012759	413.641	580.008	0.00015	0.00061128	0.487693	AN2903	pepE
TCONS_00004064	19.592	27.4801	0.00015	0.00061128	0.488122	AN10911	Has domain(s) with predicted sequence-specific DNA binding RNA polymerase II transcription factor activity
TCONS_00013087	11.2403	15.7745	0.00595	0.016942	0.488921	AN11176	Ortholog of A. fumigatus Af293 : Afu7g01950
TCONS_00014472	31.1569	43.7837	0.00005	0.000217136	0.490845	AN5415	Ortholog(s) have O-methyltransferase activity and role in fumitremorgin B biosynthetic process
TCONS_00006988	20.0007	28.1073	0.00135	0.00453472	0.490893	AN6584	Ortholog of A. niger CBS 513.88 : An15g01155
TCONS_00000565	38.9808	54.7879	0.00555	0.0159502	0.491093	AN4408	Ortholog(s) have fungal-type vacuole membrane localization
TCONS_00005416	33.3256	46.8535	0.00025	0.000978111	0.491527	AN6370	Ortholog of A. fumigatus Af293 : Afu2g14010
TCONS_00011609	93.287	131.175	0.0012	0.00408337	0.491742	AN2005	ypdA
TCONS_00012151	7.1669	10.0812	0.00265	0.00828674	0.492242	AN9214	CYP550B2, putative cytochrome p450
TCONS_00002897	17.6002	24.7808	0.00155	0.00513876	0.493629	AN7892	Small heat-shock protein
TCONS_00011606	96.5699	136.034	0.00005	0.000217136	0.494327	AN2001	Has domain(s) with predicted sequence-specific DNA binding RNA polymerase II transcription factor activity
TCONS_00013727	48.4384	68.2352	0.00665	0.0186794	0.494365	AN2702	Protein of unknown function
TCONS_00013400	92.4962	130.512	0.00005	0.000217136	0.496714	AN3114	Ortholog of A. fumigatus Af293 : Afu3g12710
TCONS_00002911	12.1974	17.2354	0.0013	0.00437687	0.498807	AN7913	Protein of unknown function
TCONS_00011605	1308.05	1848.7	0.00005	0.000217136	0.499089	AN2000	ubi4
TCONS_00003734	199.065	281.44	0.00005	0.000217136	0.49959	AN3674	Has domain(s) with predicted phospholipid binding activity
TCONS_00011845	85.6784	121.383	0.0069	0.0192701	0.502562	AN2290	steA, STE-like transcription factor with homeobox and zinc finger domains; null mutation blocks sexual cycle but not asexual development, forms Hulle cells but no ascogenous tissue nor cleistothecia
TCONS_00000623	24.4641	34.6703	0.00035	0.00132804	0.503032	AN4341	Ortholog of A. fumigatus Af293 : Afu4g06330
TCONS_00010062	41.1131	58.3045	0.00385	0.011506	0.504008	AN11252	Ortholog(s) have 3-hydroxyanthranilate 3
TCONS_00001603	21.5309	30.5394	0.00115	0.00392897	0.504263	AN8854	Ortholog(s) have L-glutamine transmembrane transporter activity
TCONS_00000551	10.0814	14.3036	0.0006	0.0021847	0.50468	AN4424	Has domain(s) with predicted heme binding
TCONS_00001758	69.6614	98.8708	0.00005	0.000217136	0.505185	AN11106	Ortholog of A. nidulans FGSC A4 : AN1196
TCONS_00000580	353.878	502.821	0.00005	0.000217136	0.506791	AN4381	Covalently-bound cell wall protein
TCONS_00010470	37.5054	53.2917	0.00005	0.000217136	0.50681	AN10252	Ortholog of A. fumigatus Af293 : Afu4g10320
TCONS_00012676	160.046	227.597	0.00005	0.000217136	0.507993	AN2979	Ortholog of A. fumigatus Af293 : Afu3g08450
TCONS_00000313	55.6104	79.1138	0.0027	0.00841984	0.508576	AN4701	Ortholog of A. fumigatus Af293 : Afu5g08790
TCONS_00011179	10.659	15.1829	0.0012	0.00408337	0.510371	AN10196	Ortholog of A. fumigatus Af293 : Afu8g04830
TCONS_00011578	31.3679	44.6875	0.00005	0.000217136	0.510582	AN1963	Has domain(s) with predicted hydrolase activity
TCONS_00003744	18.6505	26.5715	0.00025	0.000978111	0.510665	AN3661	Ortholog of A. fumigatus Af293 : Afu4g12320
TCONS_00006037	4.55523	6.49629	0.0019	0.00614514	0.512093	AN6678	Ortholog(s) have nucleus localization
TCONS_00014134	4.04558	5.77101	0.001	0.00346649	0.512477	AN5216	Ortholog(s) have role in nucleotide-excision repair involved in interstrand cross-link repair and nucleus localization
TCONS_00012698	98.275	140.202	0.00005	0.000217136	0.512608	AN2954	Ortholog of A. fumigatus Af293 : Afu3g07870
TCONS_00009776	22.6153	32.2696	0.00005	0.000217136	0.512878	AN0048	Ortholog of A. fumigatus Af293 : Afu5g12560
TCONS_00000223	46.2527	66.0116	0.00005	0.000217136	0.513181	AN10594	Putative sorting nexin
TCONS_00008472	12.0891	17.2579	0.0009	0.00314876	0.513559	AN10013	Has domain(s) with predicted role in transmembrane transport and integral to membrane localization
TCONS_00010620	84.5893	120.852	0.00005	0.000217136	0.514691	AN2169	Ortholog(s) have role in Golgi to vacuole transport and Golgi trans cisterna
TCONS_00006929	63.4175	90.6529	0.00145	0.00483872	0.515473	AN12121	Ortholog(s) have protein tag activity and role in cell budding
TCONS_00009304	41.0732	58.7378	0.00005	0.000217136	0.516091	AN0608	Ortholog(s) have role in N'
TCONS_00014723	19.4827	27.8619	0.0056	0.0160712	0.516099	AN11874	Ortholog of Aspergillus versicolor : Aspve1_0141900
TCONS_00014269	232.401	332.415	0.00005	0.000217136	0.516371	wscA
TCONS_00000481	28.3551	40.5769	0.00005	0.000217136	0.517048	AN4502	Ortholog of A. fumigatus Af293 : Afu2g03280
TCONS_00004095	9.08618	13.0107	0.0023	0.007293	0.517951	AN10902	Ortholog(s) have water channel activity and role in ascospore formation
TCONS_00009178	72.2519	103.46	0.00005	0.000217136	0.517965	AN0773	Has domain(s) with predicted oxidoreductase activity and role in oxidation-reduction process
TCONS_00011056	17.1892	24.6165	0.0005	0.00184766	0.518121	AN8932	TIM-barrel enzyme family protein
TCONS_00011209	37.5081	53.75	0.00005	0.000217136	0.519063	AN10215	pexE
TCONS_00004978	27.9009	39.9849	0.00005	0.000217136	0.519146	AN7437	Ortholog(s) have role in amino acid transmembrane export from vacuole
TCONS_00011449	13.6675	19.5917	0.0149	0.037724	0.519487	AN1821	Has domain(s) with predicted oxidoreductase activity and role in metabolic process
TCONS_00006569	15.4644	22.1789	0.0008	0.00283098	0.520234	AN6183	Putative F-box protein
TCONS_00004976	21.3154	30.5713	0.0001	0.000416687	0.520281	AN7434	Has domain(s) with predicted DNA binding
TCONS_00014188	14.8182	21.256	0.0037	0.0111164	0.520498	AN5760	Ortholog(s) have CAAX-protein geranylgeranyltransferase activity
TCONS_00002357	22.2548	31.9683	0.00365	0.0109823	0.522528	AN4134	srrC
TCONS_00004340	60.7799	87.39	0.00005	0.000217136	0.523874	AN7513	napA, Homologous to bZIP family transcription factor human AP-1 and Aspergillus nidulans AtfA
TCONS_00004500	37.0148	53.2245	0.00105	0.00362255	0.523989	AN11001	Ortholog(s) have cytosol
TCONS_00010471	4.9931	7.18283	0.0043	0.0127091	0.524615	AN10250	Putative protein of unknown function
TCONS_00003406	24.9988	35.9742	0.00315	0.00961708	0.525103	AN4062	Ortholog of A. fumigatus Af293 : Afu1g05370
TCONS_00010346	32.2995	46.5874	0.00005	0.000217136	0.528428	AN1850	Ortholog(s) have metalloendopeptidase activity
TCONS_00007300	5.22332	7.5378	0.0041	0.0121852	0.529178	AN6972	Protein of unknown function
TCONS_00012446	9.43933	13.623	0.00425	0.0125723	0.529284	AN3255	Predicted glutathione peroxidase
TCONS_00010752	11.2232	16.2148	0.0053	0.0152921	0.53083	AN2352	Ortholog of Aspergillus glaucus : Aspgl1_0043928
TCONS_00002793	14.8703	21.5456	0.00015	0.00061128	0.534952	AN3600	Ortholog of A. fumigatus Af293 : Afu4g12760
TCONS_00003466	100.578	145.739	0.00005	0.000217136	0.535072	AN3983	Ortholog of Aspergillus wentii : Aspwe1_0168245
TCONS_00013750	3.27217	4.74775	0.0142	0.0362308	0.536995	AN2664	Putative beta-1
TCONS_00004527	26.5546	38.5381	0.00025	0.000978111	0.537326	AN7744	Ortholog of A. fumigatus Af293 : Afu5g07870
TCONS_00011071	6.34489	9.21307	0.00985	0.0262908	0.538088	AN9425	Has domain(s) with predicted carbon-carbon lyase activity and role in cellular aromatic compound metabolic process
TCONS_00009158	3.1856	4.62616	0.0044	0.0129596	0.538251	AN0800	Protein of unknown function
TCONS_00009964	226.535	329.167	0.0007	0.00251378	0.53909	AN8894	Has domain(s) with predicted DNA binding
TCONS_00010069	12.0457	17.506	0.00035	0.00132804	0.53933	AN1489	Has domain(s) with predicted role in transmembrane transport and integral to membrane localization
TCONS_00009565	24.5351	35.6743	0.00005	0.000217136	0.540034	AN0304	Ortholog(s) have role in cellular response to DNA damage stimulus
TCONS_00009009	59.1043	85.9391	0.00005	0.000217136	0.54005	AN0979	Ortholog of A. fumigatus Af293 : Afu1g16680
TCONS_00009915	37.503	54.5744	0.00125	0.00423794	0.54122	AN8963	Protein of unknown function
TCONS_00002080	8.00117	11.6535	0.00195	0.00629287	0.542483	AN8122	Ortholog(s) have role in cellular response to drug
TCONS_00010315	53.4266	77.8449	0.0002	0.000795006	0.543044	AN1800	tcsB
TCONS_00003848	5.04104	7.3477	0.0048	0.0140202	0.543569	AN3528	Ortholog of A. nidulans FGSC A4 : AN7149
TCONS_00008491	4.21781	6.15001	0.01125	0.0294716	0.544096	AN0058	Has domain(s) with predicted catalytic activity and role in metabolic process
TCONS_00010131	13.9796	20.3882	0.00005	0.000217136	0.544413	AN10216	Ortholog of A. fumigatus Af293 : Afu8g05640
TCONS_00012928	86.7119	126.481	0.00025	0.000978111	0.544622	AN2701	Ortholog(s) have role in conidiophore development
TCONS_00008872	125.543	183.183	0.00005	0.000217136	0.545106	AN1133	Ortholog(s) have Golgi apparatus
TCONS_00003467	144.213	210.56	0.00005	0.000217136	0.546027	AN3979	Ortholog of A. nidulans FGSC A4 : AN12192
TCONS_00007028	23.4073	34.2018	0.00005	0.000217136	0.547115	AN6636	Ortholog(s) have role in reciprocal meiotic recombination and cytosol
TCONS_00000492	13.5875	19.8649	0.00005	0.000217136	0.547946	AN4488	Putative F-box protein
TCONS_00002656	50.1279	73.2896	0.00005	0.000217136	0.547994	AN3752	Has domain(s) with predicted Rab GTPase activator activity
TCONS_00010987	11.7992	17.2558	0.00005	0.000217136	0.548384	AN9025	Has domain(s) with predicted DNA binding
TCONS_00003797	60.125	88.0122	0.00015	0.00061128	0.549737	AN3590	Ortholog of A. nidulans FGSC A4 : AN7906
TCONS_00007885	46.6133	68.2439	0.00005	0.000217136	0.54996	AN0823	Ortholog of A. fumigatus Af293 : Afu1g14830
TCONS_00004255	419.098	613.994	0.00005	0.000217136	0.550938	AN6973	Putative C-4 sterol methyl oxidase with a predicted role in sterol metabolism
TCONS_00006134	2.88829	4.23429	0.00965	0.025845	0.551902	AN6787	CYP682C1, Putative cytochrome P450
TCONS_00014124	27.0158	39.6124	0.00005	0.000217136	0.55215	AN5194	Ortholog(s) have endoplasmic reticulum
TCONS_00005891	25.1365	36.8784	0.0003	0.00115729	0.552994	AN6495	Ortholog of A. fumigatus Af293 : Afu6g05270
TCONS_00011617	95.536	140.187	0.00005	0.000217136	0.553236	AN2012	rfeF
TCONS_00003785	3.38762	4.97195	0.0072	0.0199983	0.55354	AN3609	CYP681A1, Putative cytochrome P450
TCONS_00006155	2.71516	3.98961	0.0165	0.041141	0.555211	AN6812	Has domain(s) with predicted hydrolase activity
TCONS_00008850	245.311	360.46	0.00005	0.000217136	0.555227	AN10150	btgA
TCONS_00012581	18.5223	27.2391	0.00005	0.000217136	0.556412	AN3094	Has domain(s) with predicted Rab GTPase activator activity
TCONS_00012587	1434.78	2110.27	0.00005	0.000217136	0.556601	AN11705	Ortholog(s) have role in cation transport
TCONS_00014951	6.34947	9.35879	0.00065	0.00235414	0.559687	AN10707	Ortholog(s) have nucleus localization
TCONS_00011498	37.7244	55.6543	0.00005	0.000217136	0.560996	AN1882	Ortholog(s) have role in cell redox homeostasis and cytosol
TCONS_00011058	33.7468	49.8419	0.00005	0.000217136	0.562609	AN8924	Ortholog of A. fumigatus Af293 : Afu3g01860
TCONS_00004358	58.6021	86.6329	0.00005	0.000217136	0.563962	AN7534	Ortholog of A. fumigatus Af293 : Afu1g01380/och4
TCONS_00007042	45.9658	68.0059	0.00005	0.000217136	0.565099	AN6650	mcsA
TCONS_00000854	13.6768	20.2388	0.0004	0.00150155	0.565388	AN8660	Ortholog of A. nidulans FGSC A4 : AN2629
TCONS_00004012	132.06	195.519	0.00005	0.000217136	0.566118	AN7264	Ortholog of A. fumigatus Af293 : Afu4g14460
TCONS_00013388	18.3698	27.1994	0.00035	0.00132804	0.566238	AN3133	Ortholog of A. fumigatus Af293 : Afu3g13020
TCONS_00003825	14.1464	20.9675	0.00105	0.00362255	0.567719	AN3555	Small heat-shock protein
TCONS_00009387	10.764	15.9661	0.01335	0.034268	0.5688	AN0493	PalA-dependent expression independent of pH
TCONS_00007487	401.061	595.144	0.00005	0.000217136	0.569416	AN1338	Predicted glycosylphosphatidylinositol (GPI)-anchored protein
TCONS_00004103	161.706	240.033	0.00005	0.000217136	0.569861	AN7159	Ortholog(s) have tripeptidyl-peptidase activity
TCONS_00007733	9.11231	13.5278	0.00015	0.00061128	0.570036	AN1028	Has domain(s) with predicted sequence-specific DNA binding RNA polymerase II transcription factor activity
TCONS_00003835	4.54524	6.74928	0.006	0.0170606	0.570377	AN10425	pseudogene
TCONS_00007080	580.876	863.061	0.00005	0.000217136	0.571232	AN6697	sunA
TCONS_00005996	2.67352	3.97269	0.0124	0.0322356	0.571378	AN6622	Ortholog of Aspergillus versicolor : Aspve1_0197528
TCONS_00008650	279.813	416.008	0.00005	0.000217136	0.572146	AN9397	hacA
TCONS_00006653	1.5846	2.35693	0.01935	0.0473775	0.57279	AN6093	axeA
TCONS_00005200	8.80935	13.1037	0.00005	0.000217136	0.572866	AN7676	Has domain(s) with predicted ATP binding
TCONS_00001109	34.3697	51.1771	0.00005	0.000217136	0.574362	AN4878	Putative transcription factor of unknown function
TCONS_00015214	354.164	527.365	0.00005	0.000217136	0.574384	AN5458	Ortholog(s) have role in syncytium formation by plasma membrane fusion
TCONS_00011402	11.0668	16.4868	0.0011	0.0037746	0.575072	AN1760	Ortholog(s) have role in ascospore formation
TCONS_00014623	72.3049	107.749	0.00005	0.000217136	0.575512	AN8311	Ortholog of A. nidulans FGSC A4 : AN3529
TCONS_00000295	76.1106	113.513	0.0001	0.000416687	0.576689	AN4722	Predicted glycosylphosphatidylinositol (GPI)-anchored protein
TCONS_00002627	20.1936	30.1223	0.0001	0.000416687	0.576935	AN3788	Ortholog of A. niger CBS 513.88 : An07g08620
TCONS_00012199	2.14896	3.20843	0.01355	0.0347551	0.578228	AN11180	Ortholog of A. fumigatus Af293 : Afu3g01760
TCONS_00011407	44.1498	65.9557	0.00005	0.000217136	0.57909	AN12305	Ortholog(s) have cell cortex
TCONS_00011743	13.2581	19.8209	0.00985	0.0262908	0.58015	AN10267	Has domain(s) with predicted role in transmembrane transport and integral to membrane localization
TCONS_00000583	11.4593	17.1339	0.00005	0.000217136	0.580339	AN4378	Has domain(s) with predicted role in transmembrane transport and integral to membrane localization
TCONS_00005799	13.6877	20.478	0.0006	0.0021847	0.581192	AN5919	Ortholog(s) have role in ascospore formation
TCONS_00014903	9.31993	13.9506	0.00005	0.000217136	0.581935	AN5211	Ortholog(s) have 1-phosphatidylinositol-3-phosphate 5-kinase activity
TCONS_00008911	66.6404	99.7726	0.01365	0.0349676	0.582246	AN1081	Ortholog of A. fumigatus Af293 : Afu1g12140
TCONS_00001494	11.5186	17.2602	0.0001	0.000416687	0.583478	AN4410	Protein of unknown function
TCONS_00011226	29.2525	43.8418	0.00005	0.000217136	0.583748	AN1536	Ortholog(s) have role in ascospore release from ascus
TCONS_00000798	21.5167	32.324	0.00005	0.000217136	0.587152	AN8723	Protein of unknown function
TCONS_00005512	38.0423	57.1659	0.0104	0.0274851	0.58755	AN6250	Ortholog(s) have cytosol
TCONS_00009175	67.7704	101.85	0.00005	0.000217136	0.587713	AN0777	Has domain(s) with predicted role in intracellular protein transport and intracellular localization
TCONS_00001020	121.622	182.897	0.0011	0.0037746	0.588623	AN4989	Ortholog of A. fumigatus Af293 : Afu3g09980
TCONS_00002169	22.8695	34.3936	0.00005	0.000217136	0.588716	AN8227	Ortholog of A. fumigatus Af293 : Afu5g03590
TCONS_00010201	17.8181	26.8463	0.00005	0.000217136	0.591382	AN1656	Ortholog of A. fumigatus Af293 : Afu6g03025
TCONS_00007661	3.77659	5.69481	0.0019	0.00614514	0.592563	AN1123	Ortholog(s) have role in hyphal growth
TCONS_00003642	62.9899	95.0262	0.00005	0.000217136	0.593206	AN3787	Ortholog(s) have glycoprotein binding
TCONS_00001190	13.8203	20.8556	0.00005	0.000217136	0.593646	AN4792	Has domain(s) with predicted UDP-N-acetylmuramate dehydrogenase activity
TCONS_00001939	12.3511	18.6391	0.0001	0.000416687	0.593697	AN7951	Has domain(s) with predicted DNA binding
TCONS_00008290	3014.56	4550.81	0.00005	0.000217136	0.594175	AN9450	Predicted glycosylphosphatidylinositol (GPI)-anchored protein
TCONS_00011351	13.246	20.0257	0.00005	0.000217136	0.596299	AN1688	Ortholog of S. cerevisiae : YBR053C
TCONS_00003429	116.365	176.086	0.00005	0.000217136	0.597628	AN10496	Putative regulator of mannosylphosphorylation
TCONS_00005963	434.011	656.948	0.00005	0.000217136	0.598047	AN6588	Ortholog of A. fumigatus Af293 : Afu6g04300
TCONS_00012588	21.0822	31.9172	0.00005	0.000217136	0.598312	AN3086	Ortholog of A. fumigatus Af293 : Afu3g12340
TCONS_00014685	21.3616	32.3528	0.0004	0.00150155	0.598873	AN8402	Ortholog of A. fumigatus Af293 : Afu6g09090
TCONS_00012974	5.71053	8.64904	0.0019	0.00614514	0.598916	AN2637	Ortholog of A. fumigatus Af293 : Afu2g13650
TCONS_00004404	4.21217	6.38302	0.00045	0.00167321	0.599677	AN7597	Ortholog(s) have tetrapeptide transmembrane transporter activity and role in cellular response to drug
TCONS_00007878	35.801	54.2692	0.00005	0.000217136	0.600132	AN0831	Ortholog(s) have cytoplasm localization
TCONS_00006728	78.8725	119.734	0.00005	0.000217136	0.602239	AN6004	Protein with an RNA recognition motif
TCONS_00013736	10.7677	16.3814	0.00005	0.000217136	0.605348	AN10334	Has domain(s) with predicted sequence-specific DNA binding
TCONS_00004408	10.1691	15.4733	0.00005	0.000217136	0.605594	AN10952	Has domain(s) with predicted oxidoreductase activity and role in metabolic process
TCONS_00004544	30.051	45.7411	0.00005	0.000217136	0.606076	AN7765	Has domain(s) with predicted DNA binding activity
[truncated: 1,087 more rows]

## Sheet: signifcant genes low
TranscriptID	FPKM_high glucose	FPKM_low glucose	Pvalue	Adjusted Pvalue	Log2FoldChange	AN code	Description
TCONS_00012462	647.271	0.757914	0.00005	0.000217136	-9.73812	AN3228	pkfE, Predicted prenyltransferase; aspernidine A secondary metabolism gene cluster member
TCONS_00012465	356.981	0.430201	0.00005	0.000217136	-9.69662	AN3225	pkfB, Putative cytochrome P450; aspernidine A secondary metabolism gene cluster member
TCONS_00012463	328.837	0.427073	0.00005	0.000217136	-9.58867	AN3227	pkfD, Predicted monooxygenase; aspernidine A secondary metabolism gene cluster member
TCONS_00009941	177.743	0.250478	0.00005	0.000217136	-9.4709	AN8928	atrA, Putative plasma membrane ATP-binding cassette (ABC) transporter with a predicted role in multidrug resistance; transcript induced by the fungicide imazalil
TCONS_00012461	577.453	1.27834	0.00005	0.000217136	-8.81929	AN3229	pkfF, Putative aryl-alcohol oxidase-related protein; choline dehydrogenase; aspernidine A secondary metabolism gene cluster member
TCONS_00012464	3167.29	9.11522	0.00005	0.000217136	-8.44076	AN3226	pkfC, Has domain protein; aspernidine A secondary metabolism gene cluster member; protein levels decrease in response to farnesol
TCONS_00013315	145.527	0.424207	0.00005	0.000217136	-8.4223	AN3230	pkfA, Polyketide synthase; predicted backbone enzyme of the aspernidine A secondary metabolism gene cluster
TCONS_00005844	127.493	0.534947	0.00005	0.000217136	-7.89681	AN5860	mstE, Low affinity glucose transporter of the major facilitator superfamily (MFS); transcriptionally repressed by growth on xylose
TCONS_00006135	87.9479	0.419219	0.00005	0.000217136	-7.7128	AN6789	Protein of unknown function
TCONS_00006367	23.6495	0.15717	0.00265	0.00828674	-7.23334	AN6401	Putative hydrophobin
TCONS_00010914	57.862	0.422727	0.00005	0.000217136	-7.09675	AN2548	easC, Putative acyltransferase; required for emericellamide biosynthesis; emericellamide (eas) biosynthetic gene cluster member
TCONS_00004594	47.8743	0.379076	0.00005	0.000217136	-6.98062	AN7836	Ortholog of A. fumigatus Af293 : Afu7g01060
TCONS_00015242	522.138	4.75141	0.00005	0.000217136	-6.77993	AN5424	Ortholog of Aspergillus flavus NRRL 3357 : AFL2T_08852
TCONS_00010938	16.0675	0.222888	0.00005	0.000217136	-6.17168	AN2578	Has domain(s) with predicted peroxidase activity
TCONS_00009898	43.6042	0.609628	0.00005	0.000217136	-6.16039	AN8979	alcA, Alcohol dehydrogenase with a role in two-carbon compound metabolism; expression is negatively regulated by glucose; transcript upregulated by exposure to ethanol; protein levels decrease in response to farnesol
TCONS_00013328	16.3549	0.289129	0.00005	0.000217136	-5.82187	AN3206	Putative aryl-alcohol oxidase-related protein
TCONS_00007153	3.55949	0.0636982	0.0103	0.0272775	-5.80427	AN6788	Putative transcription factor
TCONS_00013916	133.351	2.57541	0.00005	0.000217136	-5.69428	AN8436	Has domain(s) with predicted hydrolase activity
TCONS_00003488	225.859	4.67901	0.00005	0.000217136	-5.59307	AN3961	Ortholog of Aspergillus versicolor : Aspve1_0054191
TCONS_00003880	21.5569	0.473806	0.00005	0.000217136	-5.50771	AN3491	Predicted transmembrane transporter
TCONS_00003857	5.25065	0.119808	0.00005	0.000217136	-5.45371	AN3520	Ortholog of A. niger CBS 513.88 : An04g10140
TCONS_00011440	147.151	4.29715	0.00005	0.000217136	-5.09777	AN1814	Protein of unknown function
TCONS_00004775	24.3655	0.801092	0.00005	0.000217136	-4.92673	AN7214	Ortholog of A. nidulans FGSC A4 : AN8162
TCONS_00011915	6.85661	0.235536	0.00005	0.000217136	-4.86347	AN2370	Ortholog of A. nidulans FGSC A4 : AN10160
TCONS_00013864	1.17086	0.0433603	0.00005	0.000217136	-4.75505	AN8369	Has domain(s) with predicted role in biosynthetic process
TCONS_00013820	1.58536	0.0605955	0.00265	0.00828674	-4.70946	AN8327	pgaC; Protein with polygalacturonase activity, involved in degradation of pectin (
TCONS_00000606	15.4479	0.629662	0.00005	0.000217136	-4.61669	AN4363	Has domain(s) with predicted UDP-N-acetylmuramate dehydrogenase activity
TCONS_00014433	1.83145	0.0901596	0.00005	0.000217136	-4.34436	AN5467	Ortholog of Aspergillus terreus NIH2624 : ATET_07601
TCONS_00004029	12.495	0.647264	0.00005	0.000217136	-4.27085	AN7251	Has domain(s) with predicted oxidoreductase activity and role in metabolic process
TCONS_00011292	2190.51	118.268	0.00005	0.000217136	-4.21113	AN1624	oliC, Subunit 9 of the mitochondrial inner membrane F1F0-ATPase complex; mutation confers oligomycin resistance; palA-dependent expression independent of pH
TCONS_00009421	347.333	20.6698	0.00005	0.000217136	-4.07073	AN0457	Protein of unknown function
TCONS_00009806	3.87151	0.231443	0.00005	0.000217136	-4.06416	AN0010	Possible pseudogene, similar to amino acid transporter
TCONS_00008494	232.732	14.6	0.00005	0.000217136	-3.99462	AN0054	Putative adenylate-forming enzyme
TCONS_00000116	1244.24	80.3256	0.00005	0.000217136	-3.95326	AN4923	Putative 3-hydroxy-3-methylglutaryl coenzyme A synthase with a predicted role in sterol metabolism
TCONS_00003840	4.06122	0.26831	0.0001	0.000416687	-3.91994	AN3537	Has domain(s) with predicted O-methyltransferase activity
TCONS_00002855	1.45674	0.100361	0.0028	0.00868913	-3.85948	AN3490	Predicted acetyl CoA synthase; inp secondary metabolite gene cluster member
TCONS_00002833	1.05713	0.0742295	0.0029	0.00896396	-3.83201	AN3536	Has domain(s) with predicted FAD binding, oxidoreductase activity and role in metabolic process
TCONS_00008866	104.003	7.46215	0.00005	0.000217136	-3.80089	AN1140	qutC, Dehydroshikimate dehydratase, involved in quinic acid utilization
TCONS_00008599	0.716848	0.0527293	0.00265	0.00828674	-3.76499	AN11823	Ortholog(s) have role in secondary metabolite biosynthetic process
TCONS_00009770	46.9321	3.61358	0.00005	0.000217136	-3.69907	AN0055	tpmA, Transmembrane protein involved in regulation of conidium development; required for expression of brlA; predicted oxidoreductase with FAD-binding and haem-binding domains
TCONS_00014546	3.60968	0.298133	0.00005	0.000217136	-3.59784	AN5311	Has domain(s) with predicted oxidoreductase activity and role in metabolic process
TCONS_00007496	13.7151	1.17684	0.00005	0.000217136	-3.54277	AN1321	Ortholog of Aspergillus versicolor : Aspve1_0068355
TCONS_00010195	3.66405	0.342082	0.0004	0.00150155	-3.42103	AN1650	Has domain(s) with predicted nucleotide binding
TCONS_00014487	1.35951	0.130751	0.00325	0.00987504	-3.37819	AN5396	conserved uncharacterized ORF
TCONS_00003928	563.927	60.5885	0.00005	0.000217136	-3.21839	AN7385	Putative phosphatidylserine decarboxylase with a predicted role in phospholipid metabolism
TCONS_00008258	2.97885	0.320954	0.00005	0.000217136	-3.21432	AN0332	Has domain(s) with predicted role in transmembrane transport and integral to membrane localization
TCONS_00010061	10.0218	1.09562	0.00005	0.000217136	-3.19333	AN1472	Ortholog(s) have malate:hydrogen symporter activity
TCONS_00013946	44.8143	5.14883	0.00005	0.000217136	-3.12164	AN8478	Ortholog of A. fumigatus Af293 : Afu2g00870
TCONS_00009883	2.54339	0.294022	0.00005	0.000217136	-3.11276	AN9000	Has domain(s) with predicted role in transmembrane transport and integral to membrane localization
TCONS_00007505	1.31792	0.154983	0.01695	0.0421392	-3.08808	AN1310	Has domain(s) with predicted UDP-N-acetylmuramate dehydrogenase activity, flavin adenine dinucleotide binding activity and role in oxidation-reduction process
TCONS_00004997	24.6189	2.9443	0.00005	0.000217136	-3.06377	AN7463	meaA, Major ammonium transporter of A. nidulans; transcript upregulated by nitrate limitation
TCONS_00005487	6.45847	0.781154	0.00005	0.000217136	-3.04751	AN6281	Ortholog of Aspergillus versicolor : Aspve1_0028217 and Aspergillus sydowii : Aspsy1_0151548
TCONS_00009363	24.8154	3.21	0.00005	0.000217136	-2.95059	AN0530	Has domain(s) with predicted oxidoreductase activity and role in metabolic process
TCONS_00001729	24.6999	3.23233	0.00005	0.000217136	-2.93386	AN8727	Ortholog of A. nidulans FGSC A4 : AN3303
TCONS_00013188	4.47852	0.586224	0.00005	0.000217136	-2.9335	AN3386	Putative polyketide synthase
TCONS_00002611	62.1779	8.36588	0.00005	0.000217136	-2.89381	AN3817	Putative 3-hydroxy-3-methylglutaryl-coenzyme A (HMG-CoA) reductase isozyme with a predicted role in sterol metabolism
TCONS_00012427	7.06124	0.960435	0.00005	0.000217136	-2.87816	AN3279	Has domain(s) with predicted nucleotide binding
TCONS_00006014	48.5229	6.60438	0.00005	0.000217136	-2.87717	AN6645	bioF, Putative 8-amino-7-oxononanoate synthase with a predicted role in Coenzyme A and pantothenate biosynthesis
TCONS_00013723	0.92884	0.132954	0.00935	0.0251274	-2.8045	AN2707	Ortholog(s) have amine transmembrane transporter activity, role in amine transport, ascospore wall assembly, transmembrane transport and prospore membrane localization
TCONS_00005139	4176.47	599.991	0.00005	0.000217136	-2.79927	AN7594	DUF636 domain-containing protein
TCONS_00014710	82.5998	11.998	0.00005	0.000217136	-2.78334	AN8434	Ortholog of A. fumigatus Af293 : Afu7g06200
TCONS_00002492	3.78184	0.552097	0.0009	0.00314876	-2.7761	AN3970	Kinesin-family protein
TCONS_00013915	93.0604	13.6034	0.00005	0.000217136	-2.7742	AN8435	Protein of unknown function
TCONS_00012718	8.7416	1.27876	0.00005	0.000217136	-2.77315	AN2941	Ortholog of A. nidulans FGSC A4 : AN5437
TCONS_00013763	0.940029	0.138034	0.01045	0.0275958	-2.76768	AN10332	Has domain(s) with predicted role in transmembrane transport and integral to membrane localization
TCONS_00004564	4.06968	0.600038	0.00005	0.000217136	-2.76179	AN7798	Ortholog of A. nidulans FGSC A4 : AN6764
TCONS_00012345	31.0348	4.5873	0.00005	0.000217136	-2.75817	AN3384	Ortholog(s) have trichothecene 3-O-acetyltransferase activity and role in secondary metabolic process
TCONS_00011623	36.6587	5.47523	0.00005	0.000217136	-2.74316	AN2020	Has domain(s) with predicted sequence-specific DNA binding
TCONS_00013765	1.2147	0.183028	0.00175	0.00571809	-2.73046	AN2639	Has domain(s) with predicted hydrolase activity
TCONS_00015143	1.26949	0.192995	0.0001	0.000416687	-2.71762	AN5550	Has domain(s) with predicted UDP-N-acetylmuramate dehydrogenase activity
TCONS_00010178	4.12374	0.632938	0.00005	0.000217136	-2.70382	AN1616	Ortholog of A. nidulans FGSC A4 : AN5887
TCONS_00004049	85.4205	13.2882	0.00005	0.000217136	-2.68443	AN7223	Has domain(s) with predicted sequence-specific DNA binding RNA polymerase II transcription factor activity
TCONS_00011889	22.8068	3.57708	0.00005	0.000217136	-2.67261	AN2336	Putative phospholipase C
TCONS_00005817	15.8663	2.50187	0.00005	0.000217136	-2.66489	AN5905	Has domain(s) with predicted oxidoreductase activity and role in carotenoid biosynthetic process
TCONS_00001677	35.1531	5.58711	0.00005	0.000217136	-2.65348	AN8774	Transcript induced in response to calcium dichloride in a CrzA-dependent manner
TCONS_00004769	2.07625	0.331252	0.00005	0.000217136	-2.64798	AN12267	Has domain(s) with predicted UDP-N-acetylmuramate dehydrogenase activity
TCONS_00004623	0.873095	0.139305	0.00925	0.0248914	-2.64789	AN7384	Ortholog of Aspergillus versicolor : Aspve1_0148542
TCONS_00011558	7.43998	1.19387	0.00005	0.000217136	-2.63965	AN1941	Predicted glycosylphosphatidylinositol (GPI)-anchored protein
TCONS_00010530	5.1699	0.836993	0.0028	0.00868913	-2.62685	AN2084	conserved uncharacterized ORF
TCONS_00007653	25.3871	4.18809	0.00005	0.000217136	-2.59973	AN1142	Has domain(s) with predicted UDP-N-acetylmuramate dehydrogenase activity
TCONS_00001813	0.764167	0.127083	0.00485	0.0141581	-2.58811	AN8635	Has domain(s) with predicted hydrolase activity
TCONS_00014534	10.5882	1.77304	0.00005	0.000217136	-2.57816	AN5330	Has domain(s) with predicted N-acetyltransferase activity
TCONS_00011040	3.74506	0.641937	0.00005	0.000217136	-2.54449	AN8943	Ortholog of A. fumigatus Af293 : Afu2g00900
TCONS_00011233	6.61042	1.14937	0.00005	0.000217136	-2.52389	AN1549	Ortholog of A. fumigatus Af293 : Afu8g05600
TCONS_00008699	112.416	19.5917	0.00005	0.000217136	-2.52053	AN1356	Ortholog of A. fumigatus Af293 : Afu1g09300
TCONS_00003920	4.87932	0.859983	0.00005	0.000217136	-2.5043	AN7399	Putative cytochrome P450
TCONS_00001508	13.1493	2.34495	0.00005	0.000217136	-2.48736	AN4394	Ortholog(s) have role in asexual sporulation resulting in formation of a cellular spore
TCONS_00006153	1.4462	0.258467	0.0034	0.0103001	-2.48422	AN11985	Ortholog of A. fumigatus Af293 : Afu3g01210
TCONS_00012968	16.2406	2.90697	0.00005	0.000217136	-2.48201	AN2648	Has domain(s) with predicted UDP-N-acetylmuramate dehydrogenase activity
TCONS_00012065	178.193	32.1576	0.00005	0.000217136	-2.47021	AN2549	easD, Putative acyl-CoA ligase; required for emericellamide biosynthesis; emericellamide (eas) biosynthetic gene cluster member
TCONS_00014352	149.876	27.41	0.00005	0.000217136	-2.451	AN5563	gldB, Putative dehydrogenase with a predicted role in carbohydrate metabolism; NADP+-dependent glycerol dehydrogenase; required for osmotolerance; transcript downregulated by growth in glycerol; expression upregulated after exposure to farnesol
TCONS_00002366	3.04373	0.55812	0.00005	0.000217136	-2.44719	AN4117	Putative cytochrome P450
TCONS_00005367	146.367	27.6518	0.00005	0.000217136	-2.40414	AN6450	Tetrahydroxynaphthalene reductase
TCONS_00008553	0.787562	0.149697	0.00305	0.00935946	-2.39535	AN9264	Protein of unknown function
TCONS_00012483	106.876	20.3267	0.00005	0.000217136	-2.39449	AN3208	Has domain(s) with predicted oxidoreductase activity and role in oxidation-reduction process
TCONS_00003564	31.3392	6.0496	0.00005	0.000217136	-2.37306	AN3879	spt10, Putative GNAT-type acetyltransferase
TCONS_00000797	18.013	3.48517	0.00005	0.000217136	-2.36974	AN8726	Has domain(s) with predicted amino acid transmembrane transporter activity
TCONS_00006177	3.62528	0.704054	0.00005	0.000217136	-2.36433	AN6839	Protein of unknown function
TCONS_00011996	2.64901	0.530514	0.00005	0.000217136	-2.31999	AN2475	mstB, Putative sugar transporter
TCONS_00009629	227.542	45.7658	0.00005	0.000217136	-2.31379	AN0234	Has domain(s) with predicted hydrolase activity
TCONS_00006303	1.78995	0.361865	0.00565	0.0161828	-2.3064	AN6470	Protein with lysozyme activity, involved in carbohydrate catabolism
TCONS_00010168	0.891018	0.180378	0.0003	0.00115729	-2.30444	AN1605	Ortholog of Aspergillus sydowii : Aspsy1_0679421
TCONS_00010023	44.4859	9.01111	0.00005	0.000217136	-2.30357	AN1438	Ortholog of A. fumigatus Af293 : Afu8g04290
TCONS_00014464	0.662189	0.134386	0.00205	0.0065947	-2.30086	AN5427	Has domain(s) with predicted chromate transmembrane transporter activity and role in chromate transport
TCONS_00007510	1.6893	0.343039	0.0007	0.00251378	-2.29998	AN1304	Protein of unknown function
TCONS_00002886	1.58801	0.324083	0.00995	0.0265299	-2.29279	AN7875	Protein of unknown function; predicted secondary metabolism gene cluster member
TCONS_00002841	2.75103	0.569685	0.00005	0.000217136	-2.27174	AN3518	Ortholog of A. fumigatus Af293 : Afu3g03810
TCONS_00011139	3.86443	0.803202	0.00175	0.00571809	-2.26642	AN1443	Ortholog of A. fumigatus Af293 : Afu8g04310
TCONS_00009935	2.82761	0.594171	0.00005	0.000217136	-2.25063	AN8933	Has domain(s) with predicted acyl-CoA hydrolase activity and role in acyl-CoA metabolic process
TCONS_00008114	0.766617	0.1612	0.019	0.0465877	-2.24966	AN0526	Has domain(s) with predicted iron ion binding
TCONS_00012739	8.0862	1.74526	0.0013	0.00437687	-2.21202	AN2922	Ortholog of A. nidulans FGSC A4 : AN1515
TCONS_00014463	22.4152	4.83852	0.00005	0.000217136	-2.21184	AN5428	Putative peroxin with a predicted role in peroxisome biogenesis
TCONS_00008733	43.0044	9.37145	0.00005	0.000217136	-2.19814	AN1312	Has domain(s) with predicted nucleotide binding
TCONS_00009127	0.790482	0.173424	0.00235	0.00743996	-2.18843	AN10126	Ortholog(s) have cytoplasm
TCONS_00001501	223.994	49.932	0.00005	0.000217136	-2.16542	AN4401	Putative asparagine synthase with a predicted role in asparagine metabolism
TCONS_00006281	1.16317	0.261327	0.00005	0.000217136	-2.15413	AN9441	Ortholog(s) have (R)-carnitine transmembrane transporter activity
TCONS_00013272	4.35028	0.978458	0.0008	0.00283098	-2.15253	AN3280	Has domain(s) with predicted sequence-specific DNA binding RNA polymerase II transcription factor activity
TCONS_00003858	2.50083	0.563266	0.00005	0.000217136	-2.15052	AN3519	Ortholog of A. nidulans FGSC A4 : AN2646
TCONS_00004645	65.8313	14.8435	0.00005	0.000217136	-2.14894	AN7351	Ortholog(s) have endoplasmic reticulum localization
TCONS_00011426	918.806	209.071	0.00005	0.000217136	-2.13577	AN1805	canB, Putative carbonic anhydrase; required for growth in ambient CO2 conditions; protein expressed at increased levels during osmoadaptation
TCONS_00008868	3.11182	0.708195	0.00005	0.000217136	-2.13554	AN1138	qutD, Putative quinate permease with a predicted role in quinic acid utilization; mutants fail to grow on quinic acid as a sole carbon source at pH
TCONS_00007657	2.91338	0.66525	0.00005	0.000217136	-2.13073	AN1137	qutB, Putative quinate 5-dehydrogenase with a predicted role in aromatic amino acid biosynthesis
TCONS_00010163	2.08952	0.485023	0.00005	0.000217136	-2.10704	AN1599	pbcR, Zn(II)(2)Cys(6)-type transcription factor; responsible for the production of the diterpene compound, ent-pimara-8(14),15-diene; member of the PbcR-activated diterpene cluster
TCONS_00002090	1.13845	0.26561	0.00005	0.000217136	-2.09969	AN8135	Has domain(s) with predicted transferase activity
TCONS_00009198	1.47118	0.345039	0.00005	0.000217136	-2.09214	AN0744	Has domain(s) with predicted catalytic activity
TCONS_00005773	79.7625	18.7141	0.00005	0.000217136	-2.09159	AN5940	Has domain(s) with predicted carbon-sulfur lyase activity and role in metabolic process
TCONS_00007794	16.5183	3.87567	0.00005	0.000217136	-2.09154	AN10136	trkC, Has domain(s) with predicted cation transmembrane transporter activity and role in cation transport, transmembrane transport
TCONS_00010165	18.2823	4.2939	0.00005	0.000217136	-2.09009	AN1601	Putative cytochrome P450; O-methylsterigmatocystin oxidoreductase with a predicted role in sterigmatocystin/aflatoxin biosynthesis
TCONS_00007039	22.2697	5.2321	0.00005	0.000217136	-2.08962	AN6646	Protein of unknown function
TCONS_00002565	71.4022	16.8424	0.00005	0.000217136	-2.08387	AN3869	Putative mevalonate kinase with a predicted role in sterol metabolism
TCONS_00014648	0.917925	0.218129	0.00015	0.00061128	-2.07319	AN8340	Has domain(s) with predicted role in transmembrane transport and integral to membrane localization
TCONS_00003362	4.18552	0.997663	0.00005	0.000217136	-2.06878	AN4127	Ortholog(s) have intracellular localization
TCONS_00010880	4.38157	1.05739	0.00005	0.000217136	-2.05094	AN2506	Has domain(s) with predicted NAD binding
TCONS_00004113	186.099	44.9191	0.00005	0.000217136	-2.05067	AN7143	Ortholog(s) have cytosol localization
TCONS_00013189	90.3052	21.8628	0.00005	0.000217136	-2.04633	AN3385	Putative transcription factor
TCONS_00007656	11.439	2.79573	0.00005	0.000217136	-2.03266	AN1139	qutH, Zinc-finger containing protein of the quinic acid utilization (qut) gene cluster; transcript inducible by quinate
TCONS_00012386	6.93189	1.70381	0.00005	0.000217136	-2.02448	AN3339	Has domain(s) with predicted nucleotide binding
TCONS_00004628	44.8972	11.2226	0.00005	0.000217136	-2.00022	AN7378	Ortholog of A. niger CBS 513.88 : An15g07560
TCONS_00000562	457.472	114.685	0.00005	0.000217136	-1.99601	AN4414	Putative diphosphomevalonate decarboxylase with a predicted role in sterol metabolism
TCONS_00011342	19.3535	4.86207	0.00005	0.000217136	-1.99296	AN1673	Ortholog(s) have 3-deoxy-7-phosphoheptulonate synthase activity
TCONS_00010370	3.60887	0.914526	0.00005	0.000217136	-1.98045	AN1884	Putative cytochrome P450
TCONS_00011959	992.744	254.49	0.00005	0.000217136	-1.96381	AN2435	aclA, Putative ATP citrate synthase with a predicted role in TCA intermediate metabolism; transcript downregulated upon shift from glucose to ethanol and after exposure to farnesol; protein induced by farnesol
TCONS_00007038	39.0679	10.0676	0.00005	0.000217136	-1.95627	AN6644	biA, Putative bifunctional dethiobiotin synthetase/adenosylmethionine-8-amino-7-oxononanoate aminotransferase, enzyme of the biotin biosynthesis pathway; common mutation in laboratory strains
TCONS_00004413	2.61724	0.676009	0.00005	0.000217136	-1.95293	AN7607	Ortholog of A. fumigatus Af293 : Afu2g15480
TCONS_00005011	6.7634	1.75368	0.00005	0.000217136	-1.94736	AN7482	Ortholog of A. fumigatus Af293 : Afu2g05690
TCONS_00008098	2.02049	0.524932	0.0047	0.0137597	-1.9445	AN0548	Ortholog of Aspergillus brasiliensis : Aspbr1_0045481 and Aspergillus terreus NIH2624 : ATET_08579
TCONS_00002348	7.91152	2.0689	0.00005	0.000217136	-1.93509	AN12101	Ortholog(s) have NADPH dehydrogenase activity
TCONS_00008239	173.525	46.3088	0.00005	0.000217136	-1.90579	AN0354	aroG, Putative 3-deoxy-D-arabino-heptulosonate 7-phosphate synthase with a predicted role in aromatic amino acid family biosynthesis; protein expressed at increased levels in a hapX mutant versus wild-type; feedback-inhibited by phenylalanine
TCONS_00000400	17.523	4.71561	0.00005	0.000217136	-1.89373	AN4599	Ortholog(s) have polynucleotide 5'-hydroxyl-kinase activity and role in cleavage in ITS2 between 5.8S rRNA and LSU-rRNA of tricistronic rRNA transcript (SSU-rRNA
TCONS_00011896	138.843	37.4968	0.00005	0.000217136	-1.88861	AN2343	Putative nitroreductase
TCONS_00011766	21.1289	5.71877	0.00005	0.000217136	-1.88544	AN2205	Protein of unknown function
TCONS_00002456	267.749	72.7063	0.00005	0.000217136	-1.88073	AN4025	Has domain(s) with predicted hydrolase activity
TCONS_00009879	0.643508	0.174937	0.00365	0.0109823	-1.87913	AN9004	Predicted monooxygenase
TCONS_00010764	1.85799	0.508534	0.00005	0.000217136	-1.86932	AN2375	Has domain(s) with predicted sequence-specific DNA binding RNA polymerase II transcription factor activity
TCONS_00000386	120.604	33.0286	0.00005	0.000217136	-1.86848	AN4616	ssz1, Putative 70 kilodalton heat shock protein; protein induced by farnesol
TCONS_00008121	1.26314	0.345989	0.00525	0.0151693	-1.86822	AN0510	Predicted glycosylphosphatidylinositol (GPI)-anchored protein
TCONS_00015241	2.13124	0.591966	0.00005	0.000217136	-1.84811	AN5429	Ortholog of A. nidulans FGSC A4 : AN8498
TCONS_00007830	32.3933	9.02545	0.00005	0.000217136	-1.84362	AN0897	Ortholog(s) have cytosol
TCONS_00003191	926.794	258.632	0.00005	0.000217136	-1.84135	AN8275	citA, Mitochondrial citrate synthase with a predicted role in the TCA cycle
TCONS_00011017	19.5399	5.45471	0.00005	0.000217136	-1.84085	AN8967	Has domain(s) with predicted UDP-N-acetylmuramate dehydrogenase activity
TCONS_00004558	90.589	25.2951	0.00005	0.000217136	-1.84048	AN7792	Putative lysophosphoplipase A
TCONS_00013326	353.798	98.9619	0.00005	0.000217136	-1.83798	AN3209	Putative high affinity copper transporter
TCONS_00014650	8.02978	2.27714	0.00005	0.000217136	-1.81814	AN8344	Has domain(s) with predicted ATP binding
TCONS_00003190	531.05	150.602	0.00005	0.000217136	-1.81811	AN8274	Ortholog(s) have DNA binding
TCONS_00003814	6.04752	1.72598	0.00005	0.000217136	-1.80893	AN3566	mns1C, Putative alpha-mannosidase with a predicted role in mannose polymer metabolism
TCONS_00014059	10.1705	2.9051	0.0088	0.0237936	-1.80773	AN5126	Ortholog of A. fumigatus Af293 : Afu1g07490
TCONS_00011633	5.24361	1.50107	0.00005	0.000217136	-1.80457	AN2037	Predicted NAD binding oxidoreductase
TCONS_00010770	67.2305	19.3595	0.00005	0.000217136	-1.79607	AN2383	Protein of unknown function
TCONS_00009408	1.1376	0.327664	0.00035	0.00132804	-1.7957	AN0477	Has domain(s) with predicted homogentisate 1
TCONS_00008625	10.4263	3.00424	0.00005	0.000217136	-1.79516	AN9364	Protein of unknown function
TCONS_00006918	135.279	39.408	0.00005	0.000217136	-1.77938	AN6503	Has domain(s) with predicted nucleic acid binding
TCONS_00006278	20.8928	6.08773	0.00005	0.000217136	-1.77903	AN6952	Has domain(s) with predicted O-methyltransferase activity
TCONS_00000526	352.796	102.891	0.00005	0.000217136	-1.77772	AN4462	pyc2, Putative pyruvate carboxylase or glutathione synthase
TCONS_00006130	14.8805	4.34253	0.00005	0.000217136	-1.77682	AN6780	Ortholog of A. nidulans FGSC A4 : AN10401
TCONS_00008600	13.7826	4.03577	0.00005	0.000217136	-1.77193	AN11824	Protein of unknown function
TCONS_00005814	316.635	92.8864	0.00005	0.000217136	-1.76928	AN5907	Putative ribose-5-phosphate isomerase
TCONS_00013836	1.64066	0.482312	0.00005	0.000217136	-1.76624	AN8345	Has domain(s) with predicted sequence-specific DNA binding RNA polymerase II transcription factor activity
TCONS_00004974	60.9062	18.0298	0.00005	0.000217136	-1.7562	AN7430	hisHF, Putative glutamine amidotransferase with a predicted role in histidine metabolism
TCONS_00013078	1.40287	0.418764	0.00295	0.00909643	-1.74417	AN9123	Ortholog of Aspergillus brasiliensis : Aspbr1_0040215
TCONS_00007016	20.9815	6.27839	0.00005	0.000217136	-1.74065	AN6620	Has domain(s) with predicted hydrolase activity
TCONS_00003878	16.1545	4.83873	0.00005	0.000217136	-1.73924	AN3493	Predicted threonine-type endopeptidase
TCONS_00001336	2.33011	0.706983	0.00005	0.000217136	-1.72065	AN4609	Ortholog of A. nidulans FGSC A4 : AN3342
TCONS_00008633	23.2416	7.12179	0.00005	0.000217136	-1.7064	AN9380	Putative chitin deacetylase
TCONS_00008126	44.2104	13.582	0.00005	0.000217136	-1.70269	AN10096	Has domain(s) with predicted hydrolase activity
TCONS_00008865	72.8494	22.5353	0.00005	0.000217136	-1.69273	AN11843	Ortholog of A. fumigatus Af293 : Afu1g11535
TCONS_00009309	4.72673	1.46654	0.00005	0.000217136	-1.68843	AN0601	Has domain(s) with predicted role in transmembrane transport and integral to membrane localization
TCONS_00001491	97.1526	30.2125	0.00005	0.000217136	-1.68511	AN4415	Ortholog(s) have holocytochrome-c synthase activity
TCONS_00011172	8.59894	2.70261	0.00005	0.000217136	-1.6698	AN1481	Has domain(s) with predicted role in transmembrane transport and integral to membrane localization
TCONS_00011289	1.89541	0.595768	0.00005	0.000217136	-1.66969	AN1622	Protein of unknown function
TCONS_00006202	70.4015	22.1368	0.00005	0.000217136	-1.66916	AN6865	Ortholog(s) have endoplasmic reticulum
TCONS_00013025	267.655	84.177	0.00005	0.000217136	-1.66888	AN9179	Ortholog(s) have cytoplasm localization
TCONS_00013775	0.773529	0.243451	0.00475	0.0138821	-1.66782	AN2623	Has domain(s) with predicted hydrolase activity, acting on ester bonds activity and role in GPI anchor metabolic process, intracellular protein transport
TCONS_00007274	31.8943	10.0711	0.00005	0.000217136	-1.66307	AN6936	Putative 2-hydroxychromene-2-carboxylate isomerase
TCONS_00001052	69.3853	21.9117	0.00005	0.000217136	-1.66293	AN4950	Ortholog of A. fumigatus Af293 : Afu3g10370
TCONS_00002117	1717.16	544.172	0.00005	0.000217136	-1.65789	AN8176	Has domain(s) with predicted structural constituent of ribosome activity
TCONS_00007354	3.88166	1.23722	0.00005	0.000217136	-1.64957	AN9297	Has domain(s) with predicted oleate hydratase activity and role in fatty acid metabolic process
TCONS_00011291	1.17079	0.374016	0.00555	0.0159502	-1.64631	AN11882	Ortholog of A. fumigatus Af293 : Afu4g09340
TCONS_00005391	12.1021	3.87135	0.00005	0.000217136	-1.64435	AN6405	Has domain(s) with predicted cation binding
TCONS_00007037	120.179	38.5902	0.00005	0.000217136	-1.63887	AN6643	bioB, Putative biotin synthase with a predicted role in Coenzyme A and pantothenate biosynthesis
TCONS_00012441	3.03759	0.977859	0.0011	0.0037746	-1.63523	AN3262	Ortholog of Aspergillus glaucus : Aspgl1_0062845
TCONS_00012072	14.0444	4.54958	0.00005	0.000217136	-1.62619	AN2565	Ortholog of Aspergillus versicolor : Aspve1_0081276 and Aspergillus sydowii : Aspsy1_0042056
TCONS_00013310	5.26157	1.70546	0.01845	0.045403	-1.62533	AN3234	Has domain(s) with predicted nucleotide binding
TCONS_00010795	25.2519	8.2168	0.00005	0.000217136	-1.61974	AN10301	Has domain(s) with predicted nucleotide binding activity
TCONS_00001892	0.896415	0.291749	0.0055	0.0158199	-1.61944	AN7874	Protein of unknown function; predicted secondary metabolism gene cluster member
TCONS_00009998	1012.41	330.59	0.00005	0.000217136	-1.61468	AN1409	Putative acetyl-CoA C-acetyltransferase with a predicted role in fatty acid metabolism
TCONS_00003605	49.3072	16.1391	0.00005	0.000217136	-1.61124	AN3827	Ortholog(s) have nucleolus localization
TCONS_00008162	11.2902	3.72484	0.00005	0.000217136	-1.59982	AN0456	Ortholog of Aspergillus versicolor : Aspve1_0078338 and Aspergillus sydowii : Aspsy1_0196121
TCONS_00009854	1.41449	0.467569	0.001	0.00346649	-1.59703	AN9031	Has domain(s) with predicted catalytic activity and role in metabolic process
TCONS_00010106	107.168	35.6111	0.00005	0.000217136	-1.58948	AN1524	Putative methylenetetrahydrofolate dehydrogenase (NAD+) with a predicted role in one-carbon metabolism
TCONS_00000983	3.14229	1.05356	0.00005	0.000217136	-1.57654	AN5033	Predicted glycosylphosphatidylinositol (GPI)-anchored protein
TCONS_00003943	4.06918	1.36582	0.00005	0.000217136	-1.57497	AN10937	srpkE, Has domain(s) with predicted ATP binding, protein kinase activity, transferase activity, transferring phosphorus-containing groups activity and role in protein phosphorylation
TCONS_00012097	10.6541	3.59933	0.00005	0.000217136	-1.5656	AN2596	Putative cytochrome P450
TCONS_00009197	281.775	95.5594	0.00005	0.000217136	-1.56007	AN0745	Putative nucleolar protein
TCONS_00010758	6.54919	2.2287	0.00005	0.000217136	-1.55512	AN10299	Has domain(s) with predicted carboxy-lyase activity
TCONS_00003023	11.6239	3.96107	0.0127	0.0328562	-1.55313	AN8069	Has domain(s) with predicted membrane localization
TCONS_00002544	57.7128	19.677	0.00005	0.000217136	-1.55238	AN3894	Putative aconitate hydratase with a predicted role in the TCA cycle
TCONS_00000612	5.9226	2.02615	0.00005	0.000217136	-1.54749	AN4355	Ortholog(s) have cytosol localization
TCONS_00013168	2746.32	940.627	0.00005	0.000217136	-1.54581	AN3413	Protein with homology to ribosomal protein S2 and S5
TCONS_00003927	120.75	41.4607	0.00005	0.000217136	-1.5422	AN7387	pcrA, Putative pyrroline-5-carboxylate reductase with a predicted role in proline metabolism
TCONS_00003087	50.7146	17.4303	0.00005	0.000217136	-1.54081	AN8155	Has domain(s) with predicted nucleotide binding
TCONS_00002180	43.3231	14.8905	0.00005	0.000217136	-1.54074	AN8247	Ortholog(s) have role in maturation of 5.8S rRNA from tricistronic rRNA transcript (SSU-rRNA
TCONS_00002334	1809.44	623.1	0.00005	0.000217136	-1.53801	AN4163	cpcB, Protein with seven WD repeats, involved in cross-pathway control of the response to amino acid starvation; required for sexual development; palA-dependent expression independent of pH; protein induced by farnesol
TCONS_00008115	1.16549	0.404252	0.00425	0.0125723	-1.52761	AN0524	Has domain(s) with predicted nucleotide binding activity
TCONS_00008129	1.54764	0.53782	0.00005	0.000217136	-1.52487	AN0498	Has domain(s) with predicted role in transmembrane transport and integral to membrane localization
TCONS_00003881	10.7589	3.75178	0.00005	0.000217136	-1.51989	AN3489	Ortholog(s) have endoplasmic reticulum localization
TCONS_00004847	2383.71	831.479	0.00005	0.000217136	-1.51946	AN7107	Ortholog(s) have cell surface
TCONS_00012902	1879.2	655.582	0.00005	0.000217136	-1.51927	AN2734	Ortholog(s) have LSU rRNA binding activity
TCONS_00011696	58.5746	20.4519	0.00005	0.000217136	-1.51804	AN2110	Has domain(s) with predicted oxidoreductase activity and role in oxidation-reduction process
TCONS_00007086	397.318	139.308	0.00005	0.000217136	-1.51201	AN6708	pdhA, Putative dihydrolipoamide S-acetyltransferase with a predicted role in pyruvate metabolism
TCONS_00010257	3.91781	1.37427	0.00005	0.000217136	-1.51138	AN1732	prnB, Proline transporter; localized to plasma membrane, mislocalized in shrA null mutant; expression is regulated by carbon and nitrogen repression; negatively regulated by CreA
TCONS_00005910	60.5512	21.2612	0.00005	0.000217136	-1.50993	AN6521	lysF, Homoaconitate hydratase, enzyme of the lysine biosynthesis pathway; negatively regulated by the CCAAT-binding complex AnCF (HapB/C/E)
TCONS_00006358	1.39566	0.490215	0.00015	0.00061128	-1.50946	AN6413	Ortholog of A. nidulans FGSC A4 : AN6419
TCONS_00007416	0.731343	0.25768	0.0062	0.0175509	-1.50497	AN9388	Has domain(s) with predicted oxidoreductase activity and role in metabolic process
TCONS_00009916	1.06834	0.377012	0.0101	0.0268595	-1.50269	AN8962	Has domain(s) with predicted solute:proton antiporter activity, role in cation transport, transmembrane transport and integral component of membrane localization
TCONS_00011593	34.0616	12.0455	0.00005	0.000217136	-1.49965	AN1983	Ortholog(s) have role in ascospore formation and cytosol
TCONS_00010438	2040.67	724.762	0.00005	0.000217136	-1.49347	AN1964	Ortholog of S. cerevisiae RPS6B and RPS6A
TCONS_00009326	463.055	164.615	0.00005	0.000217136	-1.49209	AN0579	Putative isopentenyl-diphosphate delta-isomerase with a predicted role in sterol metabolism
TCONS_00014863	27.5171	9.79508	0.00005	0.000217136	-1.4902	AN5155	Ortholog(s) have tRNA-specific adenosine-34 deaminase activity
TCONS_00014877	19.2393	6.84981	0.00005	0.000217136	-1.48992	AN5175	Ortholog(s) have mitochondrial outer membrane localization
TCONS_00015166	1687.44	601.112	0.00005	0.000217136	-1.48913	AN5520	Has domain(s) with predicted role in ribosome biogenesis and ribonucleoprotein complex localization
TCONS_00013668	43.7266	15.5767	0.00005	0.000217136	-1.48912	AN2794	Has domain(s) with predicted substrate-specific transmembrane transporter activity
TCONS_00006547	2431.21	867.574	0.00005	0.000217136	-1.48662	AN6202	rpI3, Putative ribosomal protein L3
TCONS_00002178	31.4399	11.2258	0.00005	0.000217136	-1.48578	AN11063	Putative Class III chitinase
TCONS_00000620	13.3219	4.75751	0.00005	0.000217136	-1.48552	AN4348	Ortholog of A. fumigatus Af293 : Afu7g00760
TCONS_00012513	1521.33	546.416	0.00005	0.000217136	-1.47726	AN3172	Ortholog of S. cerevisiae RPS0A and RPS0B
TCONS_00010793	3.65616	1.31367	0.00005	0.000217136	-1.47672	AN2408	Ortholog of Aspergillus versicolor : Aspve1_0038287 and Aspergillus sydowii : Aspsy1_0026664
TCONS_00003361	2.99938	1.07861	0.0001	0.000416687	-1.47549	AN10507	hsp20, Ortholog(s) have identical protein binding, mRNA binding, unfolded protein binding activity
TCONS_00006106	31.2031	11.2211	0.00005	0.000217136	-1.47548	AN6752	aoxA, Putative multifunctional enzyme with a predicted role in fatty acid degradation; required for beta-oxidation
TCONS_00013162	685.411	246.615	0.00005	0.000217136	-1.47471	AN3421	Has domain(s) with predicted nucleotide binding activity
TCONS_00002570	1357.21	489.673	0.00005	0.000217136	-1.47075	AN11419	Ortholog(s) have cytosol localization
TCONS_00014363	13.0021	4.69145	0.00005	0.000217136	-1.47064	AN5547	Has domain(s) with predicted nucleotide binding
TCONS_00001521	470.695	170.825	0.00005	0.000217136	-1.46227	AN4376	gdhA, Putative NADP-linked glutamate dehydrogenase; predicted role in glutamate/glutamine metabolism; involved in nitrogen catabolite repression; induced by low nitrate; intracellular, menadione stress-induced protein; protein induced by farnesol
TCONS_00009870	9.33866	3.40313	0.00005	0.000217136	-1.45635	AN11158	Protein of unknown function
TCONS_00009038	35.7382	13.0245	0.00005	0.000217136	-1.45624	AN0946	Ortholog(s) have role in cellular response to biotic stimulus
TCONS_00006767	3104.73	1132.22	0.00005	0.000217136	-1.45531	AN5960	Ortholog(s) have mRNA binding activity and role in maturation of SSU-rRNA from tricistronic rRNA transcript (SSU-rRNA
TCONS_00000731	21.957	8.01319	0.00005	0.000217136	-1.45423	AN8799	Ortholog(s) have cytosol
TCONS_00006271	5.12351	1.87794	0.00005	0.000217136	-1.44798	AN6944	Ortholog of A. fumigatus Af293 : Afu7g01770
TCONS_00012976	1.06859	0.391871	0.0116	0.0303417	-1.44725	AN9531	Has domain(s) with predicted nucleotide binding activity
TCONS_00010284	10.9061	4.00906	0.00005	0.000217136	-1.4438	AN1767	Has domain(s) with predicted catalytic activity
TCONS_00015229	13.3989	4.92957	0.00005	0.000217136	-1.44258	AN5440	Putative cytochrome c peroxidase
TCONS_00002400	2478.26	912.121	0.00005	0.000217136	-1.44203	AN4087	Putative 40S ribosomal protein subunit
TCONS_00000144	15.0652	5.5466	0.00005	0.000217136	-1.44154	AN10618	Ortholog(s) have RNA binding activity
TCONS_00000979	1.07035	0.39436	0.00005	0.000217136	-1.4405	AN5037	Has domain(s) with predicted flavin adenine dinucleotide binding
TCONS_00014137	2631.14	969.748	0.00005	0.000217136	-1.44001	AN5222	Ortholog(s) have structural constituent of ribosome activity and role in maturation of SSU-rRNA from tricistronic rRNA transcript (SSU-rRNA
TCONS_00007662	3027.01	1116.76	0.00005	0.000217136	-1.43858	AN1122	Ortholog(s) have cytosol localization
TCONS_00000825	661.643	244.187	0.00005	0.000217136	-1.43807	AN8692	prxA, Thioredoxin-dependent peroxidase; intracellular; PRX5-like domain; highly similar to the allergen Aspf3 from related fungi; menadione stress-repressed protein; osmoadaptation-induced protein; repressed by starvation-induced autophagy
TCONS_00007547	165.249	61.0269	0.00005	0.000217136	-1.43713	AN1274	Ortholog(s) have alditol:NADP+ 1-oxidoreductase activity
TCONS_00012912	0.964276	0.358093	0.00455	0.0133589	-1.42911	AN2726	Protein of unknown function
TCONS_00001345	2253.69	839.763	0.00005	0.000217136	-1.42423	AN4594	Ortholog(s) have role in maturation of SSU-rRNA from tricistronic rRNA transcript (SSU-rRNA
TCONS_00014132	367.023	136.844	0.00005	0.000217136	-1.42334	AN5210	pkiA, Putative pyruvate kinase with a predicted role in gluconeogenesis and glycolysis; intracellular, menadione stress-induced protein
TCONS_00006493	470.543	175.602	0.00005	0.000217136	-1.42202	AN6246	cycA, Cytochrome C
TCONS_00004225	2342.14	875.095	0.00005	0.000217136	-1.42031	AN7003	Ortholog(s) have cell surface
TCONS_00007695	151.753	56.8046	0.00005	0.000217136	-1.41764	AN1094	ndiF, Putative mitochondrial NADH dehydrogenase (ubiquinone) with a predicted role in energy metabolism
TCONS_00003470	6.92009	2.59253	0.00005	0.000217136	-1.41643	AN3976	Has domain(s) with predicted nucleotide binding activity
TCONS_00003068	52.7907	19.8782	0.00005	0.000217136	-1.4091	AN9506	Has domain(s) with predicted amino acid transmembrane transporter activity
TCONS_00004288	29.0173	10.9302	0.00005	0.000217136	-1.40859	AN7458	Ortholog(s) have small-subunit processome localization
TCONS_00015165	161.454	60.8463	0.00005	0.000217136	-1.40788	AN5526	Ortholog(s) have nucleolus localization
TCONS_00014836	7.87802	2.97246	0.00005	0.000217136	-1.40618	AN5119	Ortholog(s) have tRNA (uracil) methyltransferase activity
TCONS_00014993	2027.42	765.908	0.00005	0.000217136	-1.40441	AN5719	Ortholog(s) have structural constituent of ribosome activity and cytosol
TCONS_00011337	61.9973	23.5114	0.00005	0.000217136	-1.39885	AN1666	Putative nucleolar GTPase
TCONS_00005740	3139.74	1191.16	0.00005	0.000217136	-1.39828	AN9468	Ortholog(s) have role in maturation of SSU-rRNA from tricistronic rRNA transcript (SSU-rRNA
TCONS_00006059	73.706	28.0687	0.00005	0.000217136	-1.39282	AN6698	Ortholog(s) have nucleolus localization
TCONS_00001088	1151.94	438.724	0.00005	0.000217136	-1.39268	AN10614	Ortholog(s) have G-quadruplex DNA binding
TCONS_00004503	483.179	184.179	0.00005	0.000217136	-1.39145	AN7710	Ortholog(s) have intracellular localization
TCONS_00005387	0.682069	0.26014	0.00315	0.00961708	-1.39063	AN6418	Has domain(s) with predicted role in transmembrane transport and integral to membrane localization
TCONS_00008049	5.29592	2.02143	0.00005	0.000217136	-1.38951	AN0617	Has domain(s) with predicted lyase activity and role in metabolic process
TCONS_00007582	33.1759	12.7	0.00005	0.000217136	-1.3853	AN10173	Ortholog(s) have nucleolus localization
TCONS_00002125	19.6964	7.54047	0.00005	0.000217136	-1.38521	AN8183	Putative ribosomal RNA processing complex subunit
TCONS_00000621	51.1045	19.5745	0.00005	0.000217136	-1.38447	AN4346	Has domain(s) with predicted nucleic acid binding
TCONS_00007637	1039.71	398.467	0.00005	0.000217136	-1.38365	AN1160	Predicted glycosylphosphatidylinositol (GPI)-anchored protein
TCONS_00001183	2717.23	1044.33	0.00005	0.000217136	-1.37956	AN4803	Ortholog(s) have rRNA binding
TCONS_00003729	5.91383	2.27499	0.00005	0.000217136	-1.37823	AN3679	Ortholog(s) have cytosol
TCONS_00011597	64.9725	25.0354	0.00005	0.000217136	-1.37586	AN1990	Putative homocitrate synthase with a predicted role in pyruvate metabolism
TCONS_00001079	2499.67	966.926	0.00005	0.000217136	-1.37026	AN4916	Ortholog(s) have role in ribosome biogenesis and cell surface
TCONS_00014080	31.767	12.2905	0.00005	0.000217136	-1.36999	AN5151	gprP, Putative G-protein coupled receptor; haemolysin III-related protein; locus contains the conserved upstream open reading frame (uORF) AN5151-uORF
TCONS_00000365	38.3454	14.8543	0.00005	0.000217136	-1.36818	AN4648	Ortholog(s) have cytosol
TCONS_00008552	2.99562	1.16145	0.00005	0.000217136	-1.36693	AN9262	Ortholog of A. nidulans FGSC A4 : AN7126
TCONS_00005130	192.533	74.8444	0.00005	0.000217136	-1.36314	AN7588	Putative ribulose-phosphate 3-epimerase with a predicted role in the pentose-phosphate shunt
TCONS_00010689	9.85645	3.83157	0.00045	0.00167321	-1.36313	AN2257	Ortholog of A. fumigatus Af293 : Afu3g14870
TCONS_00002555	50.3618	19.6371	0.00005	0.000217136	-1.35874	AN10472	Ortholog(s) have cytosol localization
TCONS_00011816	12.8576	5.02064	0.00005	0.000217136	-1.35668	AN2258	Ortholog of A. fumigatus Af293 : Afu5g06560
TCONS_00002034	42.9906	16.7889	0.00005	0.000217136	-1.35651	AN8073	Ortholog(s) have nucleus localization
TCONS_00010389	166.783	65.173	0.00005	0.000217136	-1.35563	AN1913	Putative lysyl-tRNA synthetase with a predicted role in lysine metabolism
TCONS_00013091	33.1293	12.9507	0.00005	0.000217136	-1.35508	AN9102	Has domain(s) with predicted DNA-directed RNA polymerase activity and role in transcription
TCONS_00008410	17.7209	6.96745	0.0027	0.00841984	-1.34675	AN0141	Ortholog(s) have double-stranded DNA 5'-3' exodeoxyribonuclease activity
TCONS_00012326	23.3964	9.20808	0.00005	0.000217136	-1.34531	AN3420	Transcript induced in response to calcium dichloride in a CrzA-dependent manner
TCONS_00010757	5.03081	1.98171	0.00005	0.000217136	-1.34405	AN10296	Ortholog(s) have fumarate reductase (NADH) activity
TCONS_00009616	28.2752	11.1766	0.00005	0.000217136	-1.33906	AN0247	Ortholog(s) have role in cellular response to nitrogen starvation
TCONS_00008085	32.1525	12.7178	0.00005	0.000217136	-1.33808	AN0565	pyrABCN, Multifunctional enzyme with carbamoyl-phosphate synthase (CPSase) and aspartate carbamoyltransferase (ATCase) activities that catalyze the first two steps in pyrimidine biosynthesis
TCONS_00014201	1568.58	621.91	0.00005	0.000217136	-1.33468	AN5746	acuN, Putative phosphopyruvate hydratase with a predicted role in gluconeogenesis and glycolysis; intracellular; protein abundance decreased by menadione stress; protein induced by farnesol
TCONS_00003886	354.805	140.806	0.00005	0.000217136	-1.33332	AN3481	Ortholog(s) have carbohydrate binding activity
TCONS_00000214	1714.86	681.757	0.00005	0.000217136	-1.33076	AN4802	60S ribosomal protein L21
TCONS_00006966	29.9702	11.9193	0.00005	0.000217136	-1.33023	AN6556	Ortholog(s) have mRNA binding activity
TCONS_00008159	48.8121	19.4276	0.00005	0.000217136	-1.32913	AN0461	Ortholog of A. fumigatus Af293 : Afu1g04370
TCONS_00004360	201.17	80.6887	0.00005	0.000217136	-1.31798	AN7540	Ortholog(s) have role in ascospore formation
TCONS_00001188	2548.16	1022.39	0.00005	0.000217136	-1.31751	AN4794	Putative ribosomal protein
TCONS_00007459	35.2937	14.18	0.00005	0.000217136	-1.31555	AN1367	bop1, utative WD40 repeat nucleolar protein; ortholog of S. cerevisiae Erb1p which has role in rRNA processing and ribosomal large subunit biogenesis; expression reduced after exposure to farnesol
TCONS_00007995	141.611	56.9047	0.00005	0.000217136	-1.31531	AN0695	Putative snoRNP component with a predicted role in ribosomal RNA pseudouridinylation
TCONS_00007498	426.539	171.414	0.00005	0.000217136	-1.3152	AN1319	Ortholog(s) have RNA binding activity and role in mRNA splicing
TCONS_00014094	868.722	349.248	0.00005	0.000217136	-1.31464	AN5162	pdhB, Putative pyruvate dehydrogenase (lipoamide) with a predicted role in pyruvate metabolism
TCONS_00001492	31.2482	12.5717	0.00005	0.000217136	-1.3136	AN10551	Ortholog(s) have role in regulation of transcription from RNA polymerase II promoter
TCONS_00007722	92.5397	37.26	0.00005	0.000217136	-1.31244	AN1045	Has domain(s) with predicted RNA binding
TCONS_00006792	11.2459	4.53022	0.00005	0.000217136	-1.31175	AN5918	catC, Putative catalase with a predicted role in gluconic acid and gluconate metabolism
TCONS_00013574	182.33	73.8426	0.00005	0.000217136	-1.30403	AN2914	Putative argininosuccinate lyase with a predicted role in arginine metabolism
TCONS_00004066	79.3841	32.1704	0.00005	0.000217136	-1.30312	AN7205	Ortholog(s) have role in ribosome biogenesis and cytosol
TCONS_00008274	20.3699	8.26475	0.00005	0.000217136	-1.3014	AN0305	Ortholog(s) have snoRNA binding activity
TCONS_00014453	23.2266	9.425	0.00005	0.000217136	-1.30122	AN5438	Ortholog(s) have Hsp70 protein binding
TCONS_00007552	364.691	148.504	0.00005	0.000217136	-1.29617	AN1270	Putative translation initiation factor 3
TCONS_00007048	0.703182	0.286663	0.0156	0.0392718	-1.29454	AN6659	Has domain(s) with predicted nucleotide binding
TCONS_00001495	103.558	42.4312	0.00005	0.000217136	-1.28725	AN4409	argB, Ornithine carbamoyltransferase of the arginine biosynthesis pathway; catalyzes a step in the biosynthesis of arginine precursor ornithine; mutants show reduced rate of DNA damage repair; protein abundance decreased by menadione
TCONS_00002190	31.6595	13.0019	0.00005	0.000217136	-1.28391	AN12203	Ortholog(s) have tRNA-intron endonuclease activity
TCONS_00003399	3732.95	1534.65	0.00005	0.000217136	-1.28241	AN4073	Putative cytosolic small ribosomal subunit protein S12
TCONS_00002283	2209.29	908.712	0.00005	0.000217136	-1.28169	AN4222	Ortholog(s) have cytosol
TCONS_00009526	66.4231	27.4577	0.00005	0.000217136	-1.27447	AN10055	Ortholog(s) have cell division site
TCONS_00006000	1355.74	560.922	0.00005	0.000217136	-1.27321	AN6630	Putative nascent polypeptide-associated complex subunit alpha
TCONS_00010698	2745.62	1136.21	0.00005	0.000217136	-1.2729	AN2275	Ortholog(s) have structural constituent of ribosome activity
TCONS_00000900	19.8214	8.20277	0.00005	0.000217136	-1.27287	AN8604	ngn23, Putative GNAT-type acetyltransferase
TCONS_00006315	2.18503	0.905548	0.00005	0.000217136	-1.27079	AN10811	Putative cytochrome P450
TCONS_00008695	31.7474	13.1908	0.00005	0.000217136	-1.26711	AN1366	Ortholog(s) have nucleus localization
TCONS_00000053	2723.48	1132.01	0.00005	0.000217136	-1.26656	AN5014	Ortholog(s) have cytosol
TCONS_00001423	1766.3	734.285	0.00005	0.000217136	-1.26632	AN4494	Ortholog(s) have cytosol
TCONS_00006970	1234.07	514.736	0.00005	0.000217136	-1.26152	AN6563	Putative translation elongation factor EF-1 gamma
TCONS_00007469	246.011	102.912	0.00005	0.000217136	-1.25731	AN10182	Putative translation initiation factor 3
TCONS_00012975	1.01243	0.424244	0.0007	0.00251378	-1.25486	AN2636	Putative F-box protein
TCONS_00003699	4324.44	1813.66	0.00005	0.000217136	-1.25361	AN3706	S. cerevisiae ortholog RPS10A has role in rRNA export from nucleus
TCONS_00003251	78.5697	32.9719	0.00005	0.000217136	-1.25274	AN4250	Ortholog(s) have organic acid transmembrane transporter activity
TCONS_00001449	22.2145	9.33241	0.00005	0.000217136	-1.25118	AN4460	Putative 18S rRNA processing complex subunit
TCONS_00008736	45.0246	18.9235	0.00005	0.000217136	-1.25053	AN1306	Protein with similarity to mammalian gelsolin
TCONS_00009176	2751.02	1157.85	0.00005	0.000217136	-1.24852	AN0776	Ortholog(s) have structural constituent of ribosome activity
TCONS_00012518	119.577	50.4066	0.00005	0.000217136	-1.24626	AN3167	nop58, Putative ribosome biogenesis protein; ortholog of S. cerevisiae Nop58p; expression reduced after exposure to farnesol
TCONS_00002249	259.877	109.553	0.00005	0.000217136	-1.2462	AN4259	Ortholog(s) have role in translational initiation and cytosol
TCONS_00007172	71.4096	30.1121	0.00005	0.000217136	-1.24578	AN6809	Ortholog of A. fumigatus Af293 : Afu5g00680
TCONS_00006617	28.6655	12.0932	0.00005	0.000217136	-1.24511	AN6126	accA, Putative acetyl-CoA carboxylase with a predicted role in cytosolic fatty acid formation
TCONS_00007596	51.0962	21.5764	0.00005	0.000217136	-1.24376	AN1215	Putative GTPase
TCONS_00009083	211.68	89.3905	0.00005	0.000217136	-1.24369	AN0893	adB, Putative adenylosuccinate synthase with a predicted role in purine metabolism; induced by ammonium and adenosine
TCONS_00008134	131.084	55.4384	0.00005	0.000217136	-1.24153	AN0490	Putative CTP synthase with a predicted role in pyrimidine metabolism
TCONS_00015093	307.473	130.19	0.00005	0.000217136	-1.23984	AN5601	Putative saccharopine dehydrogenase (NADP+, L-glutamate-forming) with a predicted role in lysine metabolism
TCONS_00009107	15.736	6.66513	0.0195	0.0476532	-1.23936	AN0865	Ortholog(s) have cytosol
TCONS_00001590	3121.14	1324.09	0.00005	0.000217136	-1.23707	AN8870	Expression increased in salt-adapted strains
TCONS_00003656	14.755	6.27073	0.00005	0.000217136	-1.2345	AN3763	Has domain(s) with predicted role in transmembrane transport and integral to membrane localization
TCONS_00010369	431.541	183.761	0.00005	0.000217136	-1.23166	AN1883	Putative argininosuccinate synthase with a predicted role in arginine metabolism
TCONS_00005999	2321.49	989.336	0.00005	0.000217136	-1.23052	AN6629	Putative ribosomal protein L14
TCONS_00007635	1012.62	431.643	0.00005	0.000217136	-1.23018	AN1162	Ortholog(s) have guanyl-nucleotide exchange factor activity
TCONS_00009135	10.9076	4.65146	0.0013	0.00437687	-1.22957	AN0828	Putative amidase
TCONS_00008951	261.117	111.465	0.00005	0.000217136	-1.22811	AN1047	Putative heat shock protein
TCONS_00000674	281.003	119.955	0.00005	0.000217136	-1.22809	AN8866	Putative phosphoglycerate dehydrogenase with a predicted role in glycine
TCONS_00005842	87.6224	37.4358	0.00005	0.000217136	-1.22688	AN5865	Putative GTP-binding protein
TCONS_00012675	3101.03	1325.33	0.00005	0.000217136	-1.2264	AN2980	Ortholog(s) have structural constituent of ribosome activity
TCONS_00007422	630.621	269.981	0.00005	0.000217136	-1.22392	AN9403	pdhC, Putative pyruvate dehydrogenase (lipoamide) with a predicted role in pyruvate metabolism
TCONS_00008237	353.969	151.747	0.00005	0.000217136	-1.22195	AN0357	Putative ubiquinol-cytochrome-c reductase subunit with a predicted role in energy metabolism
TCONS_00012300	3164.91	1357.48	0.00005	0.000217136	-1.22124	AN10416	Putative 60s ribosomal protein similar to subunits L15 and L27
TCONS_00011134	21.8141	9.38169	0.00005	0.000217136	-1.21734	AN1434	Ortholog(s) have snoRNA binding activity
TCONS_00006311	8.30825	3.57799	0.00005	0.000217136	-1.2154	AN10815	Has domain(s) with predicted nucleotide binding
TCONS_00010621	18.6789	8.04727	0.00005	0.000217136	-1.21484	AN2173	Ortholog(s) have mitochondrion localization
TCONS_00006176	431.778	186.366	0.00005	0.000217136	-1.21215	AN6838	tubC, Beta-tubulin, highly conserved component of microtubules; A. nidulans has two beta-tubulin genes, tubC and benA; expression of tubC increases during conidiation
TCONS_00012478	2.16752	0.936191	0.00325	0.00987504	-1.21117	AN3211	Ortholog of A. fumigatus Af293 : Afu5g00600
TCONS_00007454	1906.12	823.528	0.00005	0.000217136	-1.21075	AN9465	Ortholog(s) have structural constituent of ribosome activity
TCONS_00013455	280.834	121.411	0.0007	0.00251378	-1.20981	AN3055	Has domain(s) with predicted ribosome binding
TCONS_00012737	247.783	107.166	0.00005	0.000217136	-1.20923	AN2924	Putative nonribosomal peptide synthetase (NRPS)-like enzyme
TCONS_00007517	2.89204	1.25153	0.00105	0.00362255	-1.20839	AN1300	CYP548G2P; Putative cytochrome P450; possibly a pseudogene
TCONS_00007572	905.578	392.19	0.00005	0.000217136	-1.20729	AN1246	pgkA, Putative phosphoglycerate kinase with a predicted role in gluconeogenesis and glycolysis; intracellular, menadione stress-induced protein; promoter activity is greater on gluconeogenic than on glycolytic carbon sources
TCONS_00000542	1547.67	670.434	0.00005	0.000217136	-1.20693	AN4443	metH, Putative methionine synthase with a predicted role in methionine metabolism; protein expressed at increased levels in a hapX mutant versus wild-type
TCONS_00002717	44.28	19.1987	0.00005	0.000217136	-1.20564	AN10453	Ortholog(s) have protein channel activity
TCONS_00011675	16.3785	7.12045	0.00005	0.000217136	-1.20177	AN2077	Ortholog(s) have cytosol
TCONS_00008982	1546.01	672.408	0.00005	0.000217136	-1.20114	AN1013	Putative 60S ribosomal protein L5
TCONS_00012904	112.778	49.0642	0.00005	0.000217136	-1.20074	AN2733	Ortholog(s) have uroporphyrinogen decarboxylase activity
TCONS_00007964	11.8389	5.15149	0.00005	0.000217136	-1.20048	AN0728	Has domain(s) with predicted snoRNA binding activity and role in ribosome biogenesis
TCONS_00005024	43.9472	19.1399	0.00005	0.000217136	-1.19918	AN10943	Ortholog(s) have rRNA binding activity
TCONS_00003450	2.75349	1.19953	0.0003	0.00115729	-1.19879	AN4003	Putative tartrate dehydrogenase with a predicted role in tartrate (four-carbon) metabolism
TCONS_00006018	63.2959	27.605	0.00005	0.000217136	-1.19718	AN6651	Ortholog(s) have ATP binding
TCONS_00012438	12.974	5.66005	0.00005	0.000217136	-1.19673	AN3264	Has domain(s) with predicted role in transmembrane transport and integral to membrane localization
TCONS_00000588	10.2235	4.46318	0.0011	0.0037746	-1.19575	AN4375	Ortholog of A. nidulans FGSC A4 : AN2913
TCONS_00006291	5.95541	2.6002	0.00005	0.000217136	-1.19558	AN6969	Predicted glycosylphosphatidylinositol (GPI)-anchored protein
TCONS_00003221	163.966	71.6494	0.0032	0.00974345	-1.19437	AN4288	Protein expressed at decreased levels in a hapX mutant versus wild-type
TCONS_00001189	360.606	157.675	0.00005	0.000217136	-1.19347	AN4793	Putative aspartate semialdehyde dehydrogenase with a predicted role in glycine
TCONS_00009647	3.9085	1.70967	0.00005	0.000217136	-1.1929	AN0214	Protein of unknown function
TCONS_00008181	1930.03	844.37	0.00005	0.000217136	-1.19267	AN0433	Ortholog(s) have cell surface
TCONS_00001202	18.8937	8.28924	0.00005	0.000217136	-1.18859	AN4771	Putative WD40 repeat protein
TCONS_00008621	11.8568	5.20476	0.00005	0.000217136	-1.18781	AN9355	Ortholog of A. nidulans FGSC A4 : AN10864
TCONS_00008497	80.2239	35.3076	0.00005	0.000217136	-1.18405	AN0052	Has domain(s) with predicted nucleotide binding
TCONS_00005887	1941.31	854.945	0.00005	0.000217136	-1.18313	AN5800	Ortholog(s) have cytosol localization
TCONS_00006827	48.3272	21.3214	0.00005	0.000217136	-1.18053	AN5875	Ortholog(s) have role in endonucleolytic cleavage in ITS1 to separate SSU-rRNA from 5.8S rRNA and LSU-rRNA from tricistronic rRNA transcript (SSU-rRNA
TCONS_00008810	79.0895	34.9744	0.00005	0.000217136	-1.17719	AN1205	Ortholog(s) have tubulin binding activity
TCONS_00011163	20.4561	9.0513	0.00005	0.000217136	-1.17633	AN1474	Ortholog(s) have endoplasmic reticulum localization
TCONS_00014525	37.8023	16.7289	0.00005	0.000217136	-1.17613	AN5340	Ortholog(s) have RNA binding activity and nucleus localization
TCONS_00009195	341.731	151.267	0.00005	0.000217136	-1.17576	AN0747	Putative ubiquinol-cytochrome-c reductase subunit with a predicted role in energy metabolism
TCONS_00013076	28.4456	12.5925	0.00005	0.000217136	-1.17564	AN9125	RNA polymerase III
TCONS_00007536	46.1694	20.4399	0.00005	0.000217136	-1.17555	AN1288	Ortholog of A. fumigatus Af293 : Afu1g09770
TCONS_00013580	166.279	73.7469	0.00005	0.000217136	-1.17295	AN2907	Ortholog(s) have role in ascospore formation
TCONS_00005753	113.851	50.5703	0.00005	0.000217136	-1.17078	AN5954	Protein with reduced expression after exposure to farnesol
TCONS_00005984	40.3476	17.9354	0.00005	0.000217136	-1.16967	AN6612	Ortholog(s) have role in maturation of 5.8S rRNA from tricistronic rRNA transcript (SSU-rRNA
TCONS_00005788	120.881	53.813	0.00005	0.000217136	-1.16757	AN5931	Putative ATP-dependent RNA helicase
TCONS_00008703	10.7757	4.79859	0.00725	0.0201097	-1.1671	AN1354	Putative ortholog of S. cerevisiae YIL091C
TCONS_00005386	0.947762	0.422109	0.00515	0.0149142	-1.16691	AN6419	Ortholog of A. nidulans FGSC A4 : AN6413
TCONS_00003268	43.2248	19.2611	0.0004	0.00150155	-1.16617	AN4233	Ortholog(s) have cytosol
TCONS_00006359	64.8311	28.8931	0.00005	0.000217136	-1.16596	AN6412	Has domain(s) with predicted transporter activity
TCONS_00011913	3.1314	1.39558	0.00005	0.000217136	-1.16594	AN2367	Putative Zn(II)2Cys6 transcription factor
TCONS_00003582	5.15637	2.3019	0.00015	0.00061128	-1.16353	AN10478	Ortholog(s) have cytosol
TCONS_00009558	42.3811	18.9247	0.00005	0.000217136	-1.16315	AN0310	Ortholog(s) have cytosol
TCONS_00000043	259.405	115.927	0.00005	0.000217136	-1.162	AN5027	Ortholog of A. nidulans FGSC A4 : AN1725
TCONS_00009068	3035.54	1356.78	0.00005	0.000217136	-1.16176	AN0907	Ortholog(s) have structural constituent of ribosome activity and cytosolic small ribosomal subunit
TCONS_00008857	82.6113	36.9371	0.00005	0.000217136	-1.16127	AN1150	Putative transaminase with a predicted role in arginine metabolism
TCONS_00006483	52.7926	23.6161	0.00005	0.000217136	-1.16056	AN6254	dicA, Putative mitochondrial dicarboxylate:inorganic phosphate antiporter
TCONS_00001115	17.9723	8.0435	0.00005	0.000217136	-1.15988	AN4870	Ortholog of A. fumigatus Af293 : Afu3g11290
TCONS_00003503	21.4489	9.60228	0.00005	0.000217136	-1.15946	AN3944	Ortholog(s) have rDNA binding activity
TCONS_00003407	2464.2	1103.38	0.00005	0.000217136	-1.15919	AN4060	rps16, Putative ribosomal protein S16
TCONS_00010462	405.219	181.45	0.00005	0.000217136	-1.15913	AN1993	Putative aspartate transaminase with a predicted role in alanine
TCONS_00001117	13.0406	5.84039	0.00005	0.000217136	-1.15888	AN4868	Ortholog of A. fumigatus Af293 : Afu3g11310
TCONS_00013955	92.935	41.6592	0.00005	0.000217136	-1.15758	AN8491	Ortholog(s) have role in maturation of LSU-rRNA from tricistronic rRNA transcript (SSU-rRNA
TCONS_00003321	83.6596	37.5542	0.00005	0.000217136	-1.15556	AN4178	myg1, UPF0160 domain-containing protein; intracellular; protein abundance decreased by menadione stress
TCONS_00011699	13.5285	6.0744	0.00005	0.000217136	-1.15519	AN2118	Has domain(s) with predicted catalytic activity and role in metabolic process
TCONS_00012843	2.50631	1.1255	0.00115	0.00392897	-1.15499	AN2798	Has domain(s) with predicted role in response to stress and integral to membrane localization
TCONS_00005671	310.572	139.692	0.00005	0.000217136	-1.15268	AN6048	Putative aspartate transaminase with a predicted role in amino acid metabolism
TCONS_00002304	3303.45	1486.69	0.00005	0.000217136	-1.15187	AN4202	rpiI16A, Predicted ribosomal protein of the large (60S) ribosomal subunit; differentially expressed during sexual development
TCONS_00008478	55.6863	25.0815	0.00005	0.000217136	-1.1507	AN0074	Ortholog(s) have role in nuclear division
TCONS_00004643	4980.07	2243.61	0.00005	0.000217136	-1.15034	AN7354	Ortholog(s) have structural constituent of ribosome activity
TCONS_00003788	110.38	49.7578	0.00005	0.000217136	-1.14948	AN10429	Ortholog(s) have cytosol
TCONS_00003178	123.911	55.8751	0.00005	0.000217136	-1.14903	AN8256	Has domain(s) with predicted structural constituent of ribosome activity
TCONS_00014852	48.7318	21.9787	0.00005	0.000217136	-1.14876	AN5141	Ortholog of A. fumigatus Af293 : Afu1g07280
TCONS_00004707	2211.26	999.377	0.00005	0.000217136	-1.14577	AN12246	Ortholog(s) have cytosol localization
TCONS_00012048	1135.58	513.824	0.00005	0.000217136	-1.14408	AN2526	Putative ketol-acid reductoisomerase with a predicted role in Coenzyme A and pantothenate biosynthesis or amino acid metabolism
TCONS_00014233	71.3804	32.3188	0.00005	0.000217136	-1.14315	AN10713	Has domain(s) with predicted mitochondrion localization
TCONS_00010802	57.051	25.8516	0.00005	0.000217136	-1.142	AN2415	Ortholog(s) have RNA polymerase I activity
TCONS_00008236	106.529	48.2898	0.00215	0.00688162	-1.14146	AN0359	sgdA; Putative eIF3b subunit of translation initiation factor 3 (eIF3); required for conidial germination
TCONS_00013041	1.39572	0.632929	0.0053	0.0152921	-1.14089	AN9158	Has domain(s) with predicted nucleotide binding
TCONS_00005028	13.9938	6.34953	0.0052	0.0150462	-1.14006	AN10970	RNA polymerase I transcription factor TFIIS
TCONS_00005854	19.4104	8.80737	0.00005	0.000217136	-1.14004	AN5839	Ortholog(s) have cytosol localization
TCONS_00000462	2801.35	1272.14	0.00005	0.000217136	-1.13887	AN4522	Ortholog(s) have cytosol localization
TCONS_00014441	19.6003	8.90538	0.00005	0.000217136	-1.13813	AN5455	Ortholog(s) have snoRNA binding activity
TCONS_00007299	0.867323	0.394119	0.00095	0.00331119	-1.13794	AN6968	Has domain(s) with predicted RNA binding
TCONS_00000615	49.2524	22.3909	0.00005	0.000217136	-1.13728	AN4352	Ortholog(s) have mitochondrion
TCONS_00011269	11.5774	5.26518	0.00005	0.000217136	-1.13676	AN1600	Has domain(s) with predicted nucleotide binding activity
TCONS_00007065	2614.97	1190.16	0.00005	0.000217136	-1.13564	AN6679	Ortholog(s) have SSU rRNA binding
TCONS_00011477	12.7951	5.82589	0.00005	0.000217136	-1.13504	AN1856	Ortholog of A. fumigatus Af293 : Afu4g09880
TCONS_00009332	3224.6	1468.33	0.00005	0.000217136	-1.13494	AN0570	Ortholog(s) have RNA binding
TCONS_00010524	42.8343	19.5236	0.0041	0.0121852	-1.13355	AN2079	Ortholog(s) have role in maturation of SSU-rRNA from tricistronic rRNA transcript (SSU-rRNA, 5.8S rRNA, LSU-rRNA) and cytosol, nucleus localization
TCONS_00006233	68.0595	31.0233	0.00005	0.000217136	-1.13344	AN6902	Protein with a predicted role in mRNA turnover
TCONS_00008260	8.86486	4.04416	0.00005	0.000217136	-1.13226	AN0330	NADH:flavin oxidoreductase
TCONS_00015228	3234.05	1477.53	0.00005	0.000217136	-1.13015	AN5441	Ortholog(s) have role in endonucleolytic cleavage in ITS1 to separate SSU-rRNA from 5.8S rRNA and LSU-rRNA from tricistronic rRNA transcript (SSU-rRNA
TCONS_00011797	89.8551	41.0712	0.00005	0.000217136	-1.12947	AN10282	Ortholog(s) have cytosol
TCONS_00009625	818.357	374.297	0.00005	0.000217136	-1.12855	AN0240	pppA, Putative transaldolase with a predicted role in the pentose-phosphate shunt; intracellular, menadione stress-induced protein; protein induced by farnesol
TCONS_00011720	163.041	74.6302	0.00005	0.000217136	-1.1274	AN2149	cct1, Putative chaperonin complex component, TCP-1 alpha subunit; ortholog of S. cerevisiae Tcp1p; expression reduced after exposure to farnesol
TCONS_00015219	56.8868	26.1204	0.00005	0.000217136	-1.12292	AN5452	Putative splicing factor 3b
TCONS_00002211	294.922	135.512	0.00005	0.000217136	-1.12191	AN8273	Putative ubiquinol-cytochrome-c reductase subunit with a predicted role in energy metabolism
TCONS_00000633	18.5523	8.52503	0.00015	0.00061128	-1.12182	AN4330	Ortholog(s) have nucleolus localization
TCONS_00015324	0.712129	0.329079	0.0041	0.0121852	-1.1137	AN5314	Has domain(s) with predicted catalytic activity
TCONS_00006863	2435.76	1131.26	0.00005	0.000217136	-1.10644	AN10740	Ortholog(s) have cell surface
TCONS_00008127	41.8012	19.4347	0.00005	0.000217136	-1.10491	AN0502	Putative ortholog of S. cerevisiae Tyw1p with a predicted role in wybutosine biosynthesis
TCONS_00006415	20.9035	9.72534	0.00005	0.000217136	-1.10393	AN6349	Ortholog of A. fumigatus Af293 : Afu2g14180
TCONS_00012763	15.8328	7.36621	0.00005	0.000217136	-1.10392	AN2897	Ortholog of A. fumigatus Af293 : Afu3g11470
TCONS_00014297	164.863	76.8374	0.00005	0.000217136	-1.10138	AN5629	Putative NADH dehydrogenase (ubiquinone) with a predicted role in energy metabolism
TCONS_00008170	2583.2	1204.05	0.00005	0.000217136	-1.10126	AN0445	Ortholog(s) have RNA binding
TCONS_00013838	71.5016	33.361	0.00005	0.000217136	-1.09981	AN8346	Ortholog(s) have FAD binding
TCONS_00014221	128.78	60.1123	0.00005	0.000217136	-1.09917	AN5713	cct7, Putative chaperonin complex component, TCP-1 eta subunit; ortholog of S. cerevisiae Cct7p; expression reduced after exposure to farnesol
TCONS_00013420	78.2512	36.5982	0.00005	0.000217136	-1.09634	AN3096	rmtB, Putative transferase with a predicted role in histidine metabolism; arginine methyltransferase for histones H4, H3, and H2A
TCONS_00006665	3195.99	1495.03	0.00005	0.000217136	-1.09608	AN6082	Ortholog(s) have pre-mRNA 5'-splice site binding
TCONS_00011002	66.614	31.1945	0.00005	0.000217136	-1.09453	AN9006	Protein of unknown function
TCONS_00012246	3460.63	1620.74	0.00005	0.000217136	-1.09438	AN9097	Ortholog(s) have role in maturation of SSU-rRNA from tricistronic rRNA transcript (SSU-rRNA
TCONS_00013533	252.889	118.762	0.00005	0.000217136	-1.09043	AN2964	pdhX, Putative pyruvate dehydrogenase complex component
TCONS_00002556	167.83	78.9408	0.00005	0.000217136	-1.08816	AN10474	Has domain(s) with predicted tRNA binding activity
TCONS_00000157	5131.17	2415.04	0.00005	0.000217136	-1.08724	AN4872	ubi1, Fusion protein consisting of N-terminal ubiquitin and C-terminal extension protein (CEP) of the small ribosomal subunit; transcript upregulated in response to camptothecin
TCONS_00001014	19.6888	9.26824	0.00005	0.000217136	-1.08701	AN11773	Ortholog(s) have 3'-5'-exoribonuclease activity
TCONS_00002514	35.8775	16.9096	0.00005	0.000217136	-1.08524	AN3933	Ortholog(s) have role in regulation of circadian rhythm
TCONS_00014594	6.34026	2.98917	0.0002	0.000795006	-1.0848	AN5257	Ortholog(s) have mitochondrion localization
TCONS_00012682	64.6165	30.4854	0.00005	0.000217136	-1.08379	AN11693	Ortholog of A. fumigatus Af293 : Afu3g08370
TCONS_00002695	2744.18	1295.2	0.00005	0.000217136	-1.0832	AN11411	Ortholog(s) have structural constituent of ribosome activity and cytosolic small ribosomal subunit
TCONS_00010720	127.982	60.4147	0.00005	0.000217136	-1.08297	AN2311	Putative phosphomevalonate kinase with a predicted role in sterol metabolism
TCONS_00008023	24.881	11.7717	0.0009	0.00314876	-1.07973	AN0657	Ortholog(s) have mitochondrial outer membrane localization
TCONS_00002527	107.323	50.8773	0.00005	0.000217136	-1.07687	AN10489	FKBP5, FKBP-type peptidyl-prolyl cis-trans isomerase; expression reduced after exposure to farnesol
TCONS_00005677	86.0496	40.7956	0.00005	0.000217136	-1.07675	AN6039	Has domain(s) with predicted structural constituent of ribosome activity
TCONS_00003437	3793.52	1799.62	0.00005	0.000217136	-1.07585	AN4016	Possible pseudogene, similar to 60S ribosomal protein L40
TCONS_00007845	816.893	387.532	0.00005	0.000217136	-1.07583	AN0870	Putative transporter with a predicted role in small molecule transport
TCONS_00006916	2567.92	1219.75	0.00005	0.000217136	-1.07401	AN6500	Ortholog(s) have cytosol localization
TCONS_00006002	3257.16	1547.48	0.00005	0.000217136	-1.0737	AN6632	Putative 40S ribosomal protein S28
TCONS_00003438	20.9257	9.94228	0.00005	0.000217136	-1.07363	AN10501	Ortholog(s) have role in transcription from RNA polymerase I promoter and RNA polymerase I transcription factor complex
TCONS_00003772	79.5406	37.8007	0.00005	0.000217136	-1.07328	AN3626	Putative phosphoribosylamino-imidazole-carboxylase with a predicted role in purine metabolism
TCONS_00007479	3571.1	1698.53	0.00005	0.000217136	-1.07209	AN1345	Ortholog(s) have structural constituent of ribosome activity and role in maturation of SSU-rRNA from tricistronic rRNA transcript (SSU-rRNA
TCONS_00014060	1099.69	523.251	0.00005	0.000217136	-1.07152	AN5129	hsp70, 70 kilodalton heat shock protein; protein abundance decreased by menadione stress; physically associates with importin-alpha, KapA; palA-dependent expression independent of pH; protein induced by farnesol
TCONS_00006470	41.581	19.8268	0.00005	0.000217136	-1.06847	AN6266	Ortholog(s) have nucleus localization
TCONS_00003320	0.717802	0.342509	0.0054	0.0155542	-1.06744	AN4180	Has domain(s) with predicted role in transmembrane transport and integral to membrane localization
TCONS_00002674	11.7706	5.61737	0.00225	0.00714335	-1.06723	AN3736	Ortholog of A. fumigatus Af293 : Afu6g12320
TCONS_00014209	116.967	55.9002	0.00005	0.000217136	-1.06518	AN5731	Putative chorismate synthase with a predicted role in aromatic amino acid biosynthesis
TCONS_00001653	72.7518	34.78	0.00275	0.00855742	-1.06473	AN8805	Ortholog(s) have unfolded protein binding activity
TCONS_00011832	380.116	181.724	0.00005	0.000217136	-1.06469	AN2272	Putative kinase with a predicted role in ribose metabolism or nucleotide salvage pathways
TCONS_00009553	670.986	321.202	0.00005	0.000217136	-1.0628	AN0316	tubA, Alpha-tubulin, forms a heterodimer with beta-tubulin that promotes microtubule assembly
TCONS_00001971	274.787	131.63	0.00005	0.000217136	-1.06182	AN7998	xptC, GMC oxidoreductase; glucose oxidase-related protein; involved in a pathway leading to prenyl xanthone (shamixanthone and epishamixanthone) production
TCONS_00010207	90.3685	43.3062	0.00005	0.000217136	-1.06125	AN1667	Ortholog(s) have mitochondrial ribosome localization
TCONS_00014851	22.882	10.9681	0.00005	0.000217136	-1.06089	AN5140	Has domain(s) with predicted role in transmembrane transport and integral to membrane localization
TCONS_00001589	35.9247	17.2356	0.00005	0.000217136	-1.05958	AN4290	Ortholog(s) have S-methyl-5-thioribose-1-phosphate isomerase activity
TCONS_00000513	41.1523	19.7515	0.00005	0.000217136	-1.05901	AN4469	Ortholog(s) have role in cellular response to biotic stimulus
TCONS_00013423	4.33996	2.08431	0.0027	0.00841984	-1.05811	AN11707	Ortholog of A. fumigatus Af293 : Afu3g12460
TCONS_00014267	392.468	188.611	0.00005	0.000217136	-1.05716	AN10712	Has domain(s) with predicted pseudouridine synthase activity
TCONS_00011719	18.8976	9.08721	0.00005	0.000217136	-1.05629	AN2147	rrp5, Putative ribosomal RNA processing protein; ortholog of S. cerevisiae Rrp5p; expression reduced after exposure to farnesol
TCONS_00003701	86.8232	41.7536	0.00005	0.000217136	-1.05618	AN3702	Ortholog(s) have cytosol localization
TCONS_00014330	556.489	268.283	0.00005	0.000217136	-1.0526	AN5591	Putative aminotransferase
TCONS_00008246	39.0684	18.8486	0.00005	0.000217136	-1.05154	AN0346	Ortholog(s) have cytosol
TCONS_00004478	50.8401	24.5867	0.00005	0.000217136	-1.04809	AN7674	Ortholog(s) have role in ribosomal large subunit biogenesis and nucleolus
TCONS_00004084	1101.71	532.838	0.00005	0.000217136	-1.04798	AN7177	Ortholog of A. fumigatus Af293 : Afu4g03322
TCONS_00003177	436.358	211.859	0.00005	0.000217136	-1.04241	AN8254	nop10, Putative snoRNP complex protein; ortholog of S. cerevisiae Nop10p; expression reduced after exposure to farnesol
TCONS_00001532	10.4103	5.07179	0.00005	0.000217136	-1.03745	AN4365	Ortholog(s) have role in meiotic mismatch repair
TCONS_00011819	51.3052	25.0238	0.0006	0.0021847	-1.0358	AN2262	Ortholog(s) have role in cellular response to oxidative stress
TCONS_00002740	21.8544	10.6767	0.00005	0.000217136	-1.03345	AN10451	Ortholog(s) have tRNA (guanine-N7-)-methyltransferase activity
TCONS_00002077	513.83	251.272	0.00005	0.000217136	-1.03204	AN8118	Putative cytochrome c oxidase subunit with a predicted role in energy metabolism
TCONS_00002421	3772.85	1848.51	0.00005	0.000217136	-1.02929	AN4064	Putative ADP/ATP carrier protein with a predicted role in energy metabolism
TCONS_00012511	13.6629	6.69744	0.00005	0.000217136	-1.02858	AN3176	sbp4, ATP-dependent rRNA helicase
TCONS_00013243	47.2657	23.1787	0.00005	0.000217136	-1.02799	AN3313	Putative methyltransferase with a predicted role in histidine metabolism
TCONS_00005143	101.118	49.6114	0.00005	0.000217136	-1.02729	AN7600	Ortholog(s) have sulfite reductase (NADPH) activity
TCONS_00005593	5.02118	2.46396	0.00005	0.000217136	-1.02705	AN6156	Has domain(s) with predicted DNA binding activity
TCONS_00012466	156.147	76.6775	0.00005	0.000217136	-1.02603	AN3223	pfkA, Putative 6-phosphofructokinase with a predicted role in gluconeogenesis and glycolysis; upregulated under hypoxic growth conditions
TCONS_00012279	56.3399	27.7127	0.00005	0.000217136	-1.02361	AN9069	Ortholog of A. fumigatus Af293 : Afu7g02500
TCONS_00009902	5.1673	2.5422	0.00015	0.00061128	-1.02333	AN8975	Ortholog of Aspergillus versicolor : Aspve1_0045995 and Aspergillus sydowii : Aspsy1_0060497
TCONS_00002214	33.5492	16.5073	0.00005	0.000217136	-1.02317	AN8279	Ortholog of S. cerevisiae Can1p which has arginine transmembrane transporter activity
TCONS_00003506	5.78281	2.84751	0.00005	0.000217136	-1.02207	AN3938	Ortholog(s) have nucleolus localization
TCONS_00012836	36.927	18.1872	0.00005	0.000217136	-1.02176	AN2810	Ortholog(s) have metallopeptidase activity
TCONS_00004848	200.622	98.845	0.0072	0.0199983	-1.02124	AN7105	Putative translation initiation factor 3
TCONS_00005390	0.684316	0.337309	0.01965	0.0479507	-1.02059	AN6409	Ortholog of A. fumigatus Af293 : Afu4g00760
TCONS_00013700	126.071	62.1603	0.00005	0.000217136	-1.02017	AN2743	Ortholog(s) have role in regulation of translation in response to nitrogen starvation
TCONS_00001602	2625.71	1294.84	0.00005	0.000217136	-1.01994	AN8856	Ortholog(s) have RNA binding activity
TCONS_00006078	1185.82	585.312	0.00005	0.000217136	-1.0186	AN6717	mdhA, Putative mitochondrial malate dehydrogenase with a predicted role in the TCA cycle; intracellular; protein abundance decreased by menadione stress
TCONS_00001531	12.7073	6.2762	0.00005	0.000217136	-1.01769	AN4367	chsF, Putative chitin synthase III with a predicted role in chitin biosynthesis; transcript is induced by nitrate
TCONS_00001300	120.952	59.7528	0.00005	0.000217136	-1.01736	AN4652	Ortholog(s) have structural constituent of ribosome activity and mitochondrial large ribosomal subunit
TCONS_00011265	29.3077	14.5442	0.0001	0.000416687	-1.01083	AN1590	Ortholog of A. niger CBS 513.88 : An07g04490
TCONS_00014425	3801.73	1886.65	0.00005	0.000217136	-1.01083	AN10681	Ortholog(s) have structural constituent of ribosome activity
TCONS_00009882	3.7238	1.8493	0.0001	0.000416687	-1.00979	AN9001	Protein of unknown function
TCONS_00009324	14.604	7.25637	0.00005	0.000217136	-1.00905	AN0583	Putative ATP-dependent RNA helicase
TCONS_00015184	18.3499	9.11968	0.00005	0.000217136	-1.00872	AN5493	cntA, Concentrative Nucleoside Transporter
TCONS_00003601	63.7205	31.6722	0.00005	0.000217136	-1.00854	AN3832	Ortholog(s) have role in mitochondrial translation and mitochondrion localization
TCONS_00009386	71.4685	35.5559	0.00005	0.000217136	-1.00722	AN0495	Has domain(s) with predicted amino acid binding
TCONS_00012305	33.5947	16.7521	0.00005	0.000217136	-1.00389	AN3441	orlA, Trehalose 6-phosphate phosphatase, predicted subunit of the trehalose-6-phosphate synthase/phosphatase complex; involved in chitin synthesis at elevated temperatures
TCONS_00011751	83.695	41.7722	0.00005	0.000217136	-1.0026	AN2185	nucA, Putative homolog of mammalian EndoG and S. cerevisiae Nuc1p; plays no role in cell death, unlike its mammalian ortholog
TCONS_00009874	4.54252	9.09162	0.00005	0.000217136	1.00104	AN9011	Putative aryl-alcohol oxidase-related protein
TCONS_00007701	19.5719	39.2116	0.00005	0.000217136	1.00249	AN1087	CYP578B1, Putative cytochrome P450
TCONS_00004091	8.53769	17.1074	0.01265	0.0327601	1.0027	AN7172	Ortholog of A. niger CBS 513.88 : An14g02030
TCONS_00002800	20.5292	41.1806	0.00005	0.000217136	1.00429	AN3591	Protein with similarity to bacterial propionyl-CoA-yielding methylmalonate semialdehyde dehydrogenase
TCONS_00010143	6.63619	13.3426	0.00005	0.000217136	1.00761	AN10218	Protein of unknown function
TCONS_00015144	6.52766	13.13	0.00005	0.000217136	1.00823	AN5549	Has domain(s) with predicted transmembrane transporter activity
TCONS_00013536	11.9797	24.1019	0.00005	0.000217136	1.00856	AN10371	Ortholog of A. fumigatus Af293 : Afu3g07945
TCONS_00014449	2.05061	4.12627	0.01835	0.0451897	1.00879	AN5445	Ortholog of A. fumigatus Af293 : Afu6g13510
TCONS_00001141	2.99211	6.02251	0.00005	0.000217136	1.0092	AN10601	Ortholog of A. nidulans FGSC A4 : AN2923
TCONS_00006139	9.98099	20.0966	0.00005	0.000217136	1.0097	AN6795	Ortholog of A. fumigatus Af293 : Afu2g17630
TCONS_00007546	9.48492	19.1056	0.00005	0.000217136	1.01029	AN1276	Has domain(s) with predicted substrate-specific transmembrane transporter activity
TCONS_00011800	13.9553	28.1404	0.00005	0.000217136	1.01183	AN2248	Putative 4-aminobutyrate transaminase, required for utilization of gamma-aminobutyric acid (GABA); transcriptionally regulated by AmdR, gatA
TCONS_00010176	61.8433	124.744	0.00005	0.000217136	1.01228	AN1610	Ortholog of A. fumigatus Af293 : Afu4g09230
TCONS_00009282	0.574278	1.15877	0.001	0.00346649	1.01277	AN0649	Putative long-chain-fatty-acid-CoA ligase with a predicted role in fatty acid metabolism
TCONS_00012189	12.3688	24.9736	0.00005	0.000217136	1.0137	AN9162	Putative acyl-coA dehydrogenase
TCONS_00010359	10.0769	20.3712	0.0012	0.00408337	1.01548	AN1868	Putative glycerol dehydrogenase with a predicted role in glycerol metabolism
TCONS_00008970	18.8534	38.1563	0.00005	0.000217136	1.01709	AN1025	Predicted GTPase activating protein
TCONS_00004826	4.85659	9.83018	0.00535	0.0154276	1.01728	AN7139	Ortholog of A. fumigatus Af293 : Afu4g03730
TCONS_00007226	14.4748	29.3599	0.00005	0.000217136	1.0203	AN6881	Ortholog of A. fumigatus Af293 : Afu8g07160
TCONS_00013842	22.3638	45.3641	0.00005	0.000217136	1.02038	AN11076	Ortholog of A. fumigatus Af293 : Afu3g02220
TCONS_00003603	10.5187	21.347	0.00005	0.000217136	1.02108	AN3829	Putative succinate-semialdehyde dehydrogenase [NAD(P)+] with a predicted role in 4-aminobutyrate (GABA) shunt
TCONS_00013549	21.8572	44.3999	0.00835	0.0227459	1.02244	AN2948	Ortholog of A. nidulans FGSC A4 : AN2592
TCONS_00002251	23.0424	46.9066	0.00005	0.000217136	1.0255	AN4255	Non-catalytic atypical hexokinase involved in regulation of extracellular proteases in response to carbon starvation; associates with mitochondria, hxkC
TCONS_00007094	25.5766	52.086	0.00005	0.000217136	1.02607	AN6718	Has domain(s) with predicted ATP binding
TCONS_00014093	0.654016	1.3324	0.0004	0.00150155	1.02663	AN5161	Putative F-box protein
TCONS_00007539	0.976833	1.99032	0.0014	0.00468722	1.02682	AN1285	eglA; Endo-beta-1,4-glucanase A; cellulase involved in degradation of glucans; expression induced by carboxymethylcellulose and cellobiose
TCONS_00005693	4.79364	9.76719	0.00005	0.000217136	1.02682	AN6023	Has domain(s) with predicted FMN binding
TCONS_00003819	0.968076	1.97328	0.0189	0.0464095	1.0274	AN11711	Protein of unknown function
TCONS_00014429	0.912782	1.86196	0.00065	0.00235414	1.02848	AN5481	Has domain(s) with predicted Rho guanyl-nucleotide exchange factor activity
TCONS_00002846	10.7208	21.913	0.00005	0.000217136	1.03137	AN12192	Ortholog of A. nidulans FGSC A4 : AN3979
TCONS_00007979	10.3488	21.1555	0.00005	0.000217136	1.03158	AN10117	Ortholog of A. fumigatus Af293 : Afu1g14050/fbpA
TCONS_00010059	1.27397	2.60468	0.00045	0.00167321	1.03177	AN1470	Ortholog of A. fumigatus Af293 : Afu8g04620
TCONS_00015212	2.58603	5.29145	0.00005	0.000217136	1.03292	AN5463	Has domain(s) with predicted catalytic activity
TCONS_00013390	9.07871	18.5839	0.00005	0.000217136	1.03349	AN3129	Poly(ADP-ribose) polymerase (PARP); predicted to function during the DNA damage response; transcript induced during asexual development and in response to the DNA damaging agents MMS, BLEO, 4-NQO and camptothecin, prpA
TCONS_00014493	30.89	63.339	0.00005	0.000217136	1.03595	AN5387	Ortholog of A. fumigatus Af293 : Afu6g00360
TCONS_00003242	844.838	1736.42	0.00005	0.000217136	1.03937	AN4264	Ortholog(s) have role in syncytium formation by plasma membrane fusion
TCONS_00007926	42.9611	88.3273	0.00005	0.000217136	1.03983	AN0779	Putative glucan 1,3-beta-glucosidase with a predicted role in glucan metabolism
TCONS_00014058	74.8487	153.904	0.00185	0.00601014	1.03998	AN5125	Has domain(s) with predicted identical protein binding
TCONS_00001803	5.95538	12.2585	0.00005	0.000217136	1.04151	AN8648	Has domain(s) with predicted RNA binding
TCONS_00006696	84.2273	173.485	0.00005	0.000217136	1.04245	AN6046	Putative p67phox regulatory subunit homolog with a predicted role in regulating hyphal reactive oxygen species (ROS) production
TCONS_00001395	35.2097	72.5781	0.02015	0.0490182	1.04356	AN4528	Has domain(s) with predicted ER retention sequence binding activity
TCONS_00008498	11.1821	23.0524	0.00005	0.000217136	1.04373	AN0050	Putative picolinic acid decarboxylase with a predicted role in aromatic amino acid family biosynthesis
TCONS_00011430	179.891	371.353	0.00005	0.000217136	1.04567	AN1809	Has domain(s) with predicted fumarylacetoacetase activity and role in aromatic amino acid family metabolic process
TCONS_00008861	9.37224	19.3881	0.00005	0.000217136	1.0487	AN1144	Has domain(s) with predicted peptidase activity
TCONS_00010361	6.00313	12.4243	0.00005	0.000217136	1.04937	AN1872	Has domain(s) with predicted hydrolase activity and role in metabolic process
TCONS_00007083	53.1665	110.104	0.00005	0.000217136	1.05028	AN6701	Ortholog of A. niger CBS 513.88 : An07g02600
TCONS_00009531	1.97536	4.09236	0.00745	0.020614	1.05082	AN0337	Ortholog of A. fumigatus Af293 : Afu1g07195
TCONS_00009058	19.5822	40.5818	0.00005	0.000217136	1.05129	AN0919	Has domain(s) with predicted orotidine-5'-phosphate decarboxylase activity and role in 'de novo' pyrimidine nucleobase biosynthetic process
TCONS_00002109	10.704	22.2087	0.00005	0.000217136	1.05298	AN8166	Ortholog of A. niger CBS 513.88 : An09g04880
TCONS_00002503	0.370568	0.770117	0.00015	0.00061128	1.05534	AN3952	Has domain(s) with predicted ATP binding
TCONS_00002741	2.09826	4.36742	0.00005	0.000217136	1.05759	AN3658	Has domain(s) with predicted role in transmembrane transport and integral to membrane localization
TCONS_00010563	5.18584	10.8067	0.0001	0.000416687	1.05928	AN2114	Has domain(s) with predicted oxidoreductase activity and role in metabolic process
TCONS_00010564	43.3627	90.3686	0.00005	0.000217136	1.05937	AN2116	Has domain(s) with predicted catalytic activity
TCONS_00002887	239.074	499.403	0.00005	0.000217136	1.06275	AN7877	RTA-like protein
TCONS_00003033	0.410907	0.859174	0.0158	0.0396576	1.06414	AN8091	Protein of unknown function
TCONS_00012665	4.60589	9.63793	0.00005	0.000217136	1.06524	AN2994	Ortholog of A. niger CBS 513.88 : An02g12350
TCONS_00006879	2.46779	5.16494	0.00955	0.0256041	1.06553	AN5831	Ortholog of A. nidulans FGSC A4 : AN10273/gst3
TCONS_00011208	8.03732	16.8332	0.00005	0.000217136	1.06653	AN10214	Ortholog(s) have cytosol localization
TCONS_00011349	9.09599	19.0628	0.00005	0.000217136	1.06746	AN1685	Putative phytase with a predicted role in phytic acid catabolism
TCONS_00002099	2.92543	6.13521	0.00005	0.000217136	1.06846	AN8153	Has domain(s) with predicted ATP binding
TCONS_00014899	3.39945	7.12993	0.00005	0.000217136	1.06859	AN5207	Ortholog(s) have cytosol
TCONS_00002903	756.188	1587.14	0.00005	0.000217136	1.06962	AN7898	Major facilitator superfamily (MFS) transporter with a role in secondary metabolism; member of the dba gene cluster; dba cluster expression is coregulated, dbaD
TCONS_00013080	2260.09	4745.21	0.00005	0.000217136	1.07009	AN9121	Protein with a glycogen binding domain involved in sexual development; regulated by VeA and FlbA, esdC
TCONS_00011903	2.03717	4.28178	0.0018	0.00586266	1.07165	AN2354	Has domain(s) with predicted sequence-specific DNA binding RNA polymerase II transcription factor activity
TCONS_00012958	1.72516	3.63016	0.00005	0.000217136	1.0733	AN2662	Has domain(s) with predicted carbon-nitrogen ligase activity
TCONS_00002349	1.95116	4.10877	0.0007	0.00251378	1.07437	AN12100	Has domain(s) with predicted nucleotide binding
TCONS_00001940	0.522618	1.10221	0.0079	0.0216533	1.07657	AN7953	Has domain(s) with predicted iron ion binding
TCONS_00007134	3.17151	6.69154	0.00005	0.000217136	1.07717	AN6767	Has domain(s) with predicted catalytic activity and role in metabolic process
TCONS_00010197	217.03	457.929	0.00005	0.000217136	1.07723	AN1652	Putative zinc-finger transcription factor; induced under high-salt conditions, msnA
TCONS_00008254	115.147	243.506	0.00005	0.000217136	1.08048	AN0338	Putative cytochrome P450, Erg5
TCONS_00012214	10.2714	21.7218	0.00005	0.000217136	1.08052	AN9130	Has domain(s) with predicted cholinesterase activity
TCONS_00007918	56.2351	118.949	0.00005	0.000217136	1.0808	AN11281	Ortholog of A. fumigatus Af293 : Afu3g01196
TCONS_00010784	8.39424	17.7981	0.0001	0.000416687	1.08425	AN2397	Ortholog of A. fumigatus Af293 : Afu8g06960
TCONS_00000550	2.15326	4.56951	0.00005	0.000217136	1.08552	AN4427	Ortholog of A. niger CBS 513.88 : An04g01400
TCONS_00000870	1.42792	3.03595	0.00005	0.000217136	1.08823	AN8639	Putative alpha,alpha-trehalose-phosphate synthase (UDP-forming) with a predicted role in trehalose biosynthesis, tpsD
TCONS_00005638	11.2911	24.008	0.00005	0.000217136	1.08833	AN6095	Has domain(s) with predicted role in transmembrane transport and integral to membrane localization
TCONS_00000192	3.00498	6.39461	0.00005	0.000217136	1.0895	AN10600	Predicted transcription factor
TCONS_00010258	5.23001	11.1573	0.00005	0.000217136	1.0931	AN1733	Putative delta-1-pyrroline-5-carboxylate dehydrogenase with a predicted role in glutamate and glutamine metabolism; expression is negatively regulated by CreA, prnC
TCONS_00012222	0.330071	0.70505	0.0163	0.040712	1.09495	AN9114	Putative formaldehyde dehydrogenase with a predicted role in xylulose metabolism
TCONS_00015333	0.363516	0.776784	0.0023	0.007293	1.09549	AN5303	Ortholog of A. fumigatus Af293 : Afu2g15100
TCONS_00009923	0.252036	0.539467	0.005	0.0145377	1.09791	AN8949	Has domain(s) with predicted sequence-specific DNA binding, transcription factor activity, sequence-specific DNA binding activity and role in regulation of transcription, DNA-
TCONS_00003205	4.87118	10.4633	0.00005	0.000217136	1.10299	AN4289	Has domain(s) with predicted nucleic acid binding activity and role in DNA integration
TCONS_00012421	1.21138	2.60214	0.00005	0.000217136	1.10305	AN10390	Ortholog of A. nidulans FGSC A4 : AN3286
TCONS_00001393	2.75188	5.92769	0.001	0.00346649	1.10705	AN4529	Ortholog of A. niger CBS 513.88 : An07g07320
TCONS_00002737	1.89255	4.08191	0.00005	0.000217136	1.10891	AN10435	Putative cytochrome P450, CYP5116B1
TCONS_00008328	2.15498	4.65121	0.0013	0.00437687	1.10993	AN0246	Ortholog of A. fumigatus Af293 : Afu1g05300
TCONS_00012167	14.7958	32.0159	0.00005	0.000217136	1.1136	AN9185	Protein of unknown function
TCONS_00004015	35.1853	76.1991	0.00005	0.000217136	1.1148	AN7262	Ortholog of A. nidulans FGSC A4 : AN5649
TCONS_00010003	2.39737	5.20585	0.0006	0.0021847	1.11868	AN1415	Protein of unknown function
TCONS_00003174	40.2531	87.4771	0.00005	0.000217136	1.11981	AN8251	bZIP transcription factor; physically interacts with CCAAT-complex protein HapB and HapE by two-hybrid; synthetically lethal with sreA; expression repressed by iron; mutants have increased ferricrocin and decreased triacetyl fusarinine C, hapX
TCONS_00003136	1.51711	3.30813	0.0003	0.00115729	1.12469	AN8209	Polyketide synthase involved in biosynthesis of the dark green pigment in the conidium wall that contributes to UV resistance; mutants produce white colonies due to colorless conidia; member of secondary metabolite gene cluster with AN8210, wA
TCONS_00013964	11.5316	25.1498	0.00005	0.000217136	1.12495	AN8505	Ortholog of Aspergillus brasiliensis : Aspbr1_0111846
TCONS_00003671	6.05879	13.2288	0.00005	0.000217136	1.12658	AN3741	Alcohol dehydrogenase II, has a predicted role in two-carbon compound metabolism, alcB
TCONS_00006381	72.4875	158.361	0.00005	0.000217136	1.12741	AN6386	Has domain(s) with predicted oxidoreductase activity and role in oxidation-reduction process
TCONS_00002442	1.05509	2.30543	0.00025	0.000978111	1.12767	AN4040	Ortholog of A. nidulans FGSC A4 : AN7213
TCONS_00004819	172.831	378.334	0.00005	0.000217136	1.1303	AN7148	Ortholog of A. nidulans FGSC A4 : AN11171
TCONS_00004428	10.3811	22.7824	0.00005	0.000217136	1.13395	AN7622	Ortholog of A. fumigatus Af293 : Afu5g06980
TCONS_00004396	190.88	419.402	0.00005	0.000217136	1.13567	AN10964	Has domain(s) with predicted methyltransferase activity and role in metabolic process
TCONS_00013734	61.2961	135.031	0.00005	0.000217136	1.13942	AN2692	Phosphoprotein regulated by proline-directed phosphorylation; multi-copy suppressor of nimA1, mcnA
TCONS_00004803	0.498149	1.09836	0.00205	0.0065947	1.1407	AN7167	Has domain(s) with predicted role in transmembrane transport and integral to membrane localization
TCONS_00013720	26.208	57.8759	0.00005	0.000217136	1.14296	AN2715	Has domain(s) with predicted nucleotide binding
TCONS_00008055	3.89052	8.5933	0.00005	0.000217136	1.14325	AN0607	Non-ribosomal peptide synthetase; similar to ferrichrome peptide synthetases; involved in ferricrocin (FC) siderophore biosynthesis, sidC
TCONS_00012203	1.90262	4.20259	0.0163	0.040712	1.14329	AN9145	Protein of unknown function
TCONS_00006776	29.9086	66.0767	0.00005	0.000217136	1.14358	AN10761	Predicted PIN domain-containing RNA-binding protein
TCONS_00007525	0.79967	1.76823	0.0129	0.0333144	1.14483	AN1294	Protein of unknown function
TCONS_00014333	8.82941	19.5513	0.00005	0.000217136	1.14687	AN5587	Ortholog of A. fumigatus Af293 : Afu4g11520
TCONS_00010632	21.4688	47.5562	0.00005	0.000217136	1.14739	AN2182	Ortholog of A. fumigatus Af293 : Afu2g15670
TCONS_00011615	6.49834	14.4128	0.00005	0.000217136	1.14921	AN2011	Ortholog(s) have phospholipid-translocating ATPase activity
TCONS_00007545	374.882	831.605	0.00005	0.000217136	1.14946	AN1278	Has domain(s) with predicted serine-type endopeptidase inhibitor activity and role in response to wounding
TCONS_00010378	10.2666	22.85	0.00005	0.000217136	1.15424	AN1897	Homogentisate 1,2-dioxygenase, enzyme in phenylalanine catabolism; required for growth on phenylalanine or phenylacetate as the sole carbon source; mutation in human ortholog results in alkaptonuria, hmgA
TCONS_00009653	1.62993	3.63134	0.00035	0.00132804	1.1557	AN0209	High-affinity ammonium transporter expressed in response to complete nitrogen starvation; null has wild-type level of ammonium uptake, mepB
TCONS_00001665	9561.04	21306.7	0.00005	0.000217136	1.15607	AN8781	Ortholog of A. niger CBS 513.88 : An07g03030
TCONS_00001587	231.418	516.005	0.00005	0.000217136	1.15689	AN4292	Possible pseudogene
TCONS_00000625	38.8885	86.9536	0.00005	0.000217136	1.1609	AN4338	Ortholog of Neosartorya fischeri NRRL 181 : NFIA_109840
TCONS_00011619	100.98	225.889	0.00005	0.000217136	1.16155	AN2016	amyR, Zn(II)2 Cys6 transcriptional activator involved in starch metabolism; responsible for induction of amylolytic genes; localizes to the nucleus in response to maltose, isomaltose, kojibiose and D-glucose
TCONS_00000960	62.7584	140.44	0.00005	0.000217136	1.16207	AN5056	Homologous to ccg-1 from N. crassa
TCONS_00014870	153.778	344.131	0.00005	0.000217136	1.16211	AN5169	Ortholog(s) have role in syncytium formation by plasma membrane fusion
TCONS_00013613	19.6382	43.9697	0.0141	0.0359847	1.16285	AN2872	Protein of unknown function
TCONS_00015230	3.16608	7.09058	0.00095	0.00331119	1.16321	AN5439	Protein of unknown function
TCONS_00012389	1.05357	2.36114	0.00055	0.00201561	1.1642	AN3334	Has domain(s) with predicted nucleotide binding activity
TCONS_00007703	77.9604	174.869	0.00005	0.000217136	1.16546	AN1080	Has domain(s) with predicted translation initiation factor activity
TCONS_00007581	30.7574	69.0385	0.00005	0.000217136	1.16647	AN10168	Ortholog of A. fumigatus Af293 : Afu1g10430
TCONS_00004990	59.3033	133.276	0.00005	0.000217136	1.16824	AN7451	Putative NAD-glutamate dehydrogenase with a predicted role in glutamate and glutamine metabolism
TCONS_00002827	4.46461	10.0337	0.00005	0.000217136	1.16825	AN3552	Protein of unknown function
TCONS_00002476	1.38189	3.10616	0.00005	0.000217136	1.16849	AN3988	Has domain(s) with predicted metal ion transmembrane transporter activity
TCONS_00015171	5.16675	11.6192	0.00005	0.000217136	1.16919	AN5509	Putative F-box protein
TCONS_00013010	6.25071	14.0573	0.00005	0.000217136	1.16923	AN9204	ngn6, Putative GNAT-type acetyltransferase
TCONS_00010202	0.959561	2.15997	0.00105	0.00362255	1.17057	AN10226	Has domain(s) with predicted metal ion binding activity
TCONS_00013097	1.33694	3.01792	0.0197	0.0480612	1.17462	AN9096	Has domain(s) with predicted sequence-specific DNA binding RNA polymerase II transcription factor activity
TCONS_00005273	1.81913	4.11508	0.00005	0.000217136	1.17767	AN11009	Putative mitochondrial pyruvate carboxylase
TCONS_00013264	1.18969	2.69301	0.00005	0.000217136	1.17864	AN3291	Has domain(s) with predicted oxidoreductase activity and role in oxidation-reduction process
TCONS_00007980	1.56781	3.55099	0.00005	0.000217136	1.17947	AN12369	Ortholog of A. niger CBS 513.88 : An02g13630
TCONS_00007687	10.3065	23.4352	0.00005	0.000217136	1.18512	AN10166	Ortholog of A. fumigatus Af293 : Afu1g11900/gprG
TCONS_00010820	43.2938	98.469	0.00005	0.000217136	1.18551	AN2425	Ortholog of A. fumigatus Af293 : Afu2g13850
TCONS_00005856	5384.32	12247.4	0.00005	0.000217136	1.18564	AN5834	Predicted glycosylphosphatidylinositol (GPI)-anchored protein
TCONS_00010115	2.11213	4.80539	0.00015	0.00061128	1.18596	AN1541	Has domain(s) with predicted oxidoreductase activity
TCONS_00008826	0.393071	0.894571	0.00405	0.0120542	1.18641	AN1185	Has domain(s) with predicted role in transmembrane transport and integral to membrane localization
TCONS_00003641	17.2131	39.2405	0.00005	0.000217136	1.18883	AN3789	Ortholog(s) have cytosol
TCONS_00012829	0.281882	0.642733	0.0119	0.0310626	1.18913	AN9457	Has domain(s) with predicted oxidoreductase activity and role in oxidation-reduction process
TCONS_00004433	2.76898	6.32217	0.00005	0.000217136	1.19106	AN7626	Predicted scaffold protein with similarity to mammalian paxillin
TCONS_00002682	37.9199	86.5894	0.00005	0.000217136	1.19124	AN3725	awh11, Developmentally regulated protein with similarity to Candida albicans Wh11p; transcription is repressed by StuA; expression upregulated after exposure to farnesol
TCONS_00003183	1.14401	2.6144	0.00065	0.00235414	1.19238	AN8265	Protein of unknown function
TCONS_00011470	20.5332	46.9718	0.00005	0.000217136	1.19383	AN1849	Ortholog of A. nidulans FGSC A4 : AN9206
TCONS_00009468	20.8205	47.6668	0.00005	0.000217136	1.19498	AN0404	Has domain(s) with predicted ATP binding
TCONS_00012409	18.7294	42.9244	0.00005	0.000217136	1.19649	AN3312	Putative L-xylulose reductase
TCONS_00013493	0.380342	0.87206	0.00125	0.00423794	1.19713	AN3009	Has domain(s) with predicted catalytic activity
TCONS_00007770	131.409	301.57	0.00005	0.000217136	1.19842	AN11897	Has domain(s) with predicted RNA binding
TCONS_00006109	48.9582	112.39	0.00005	0.000217136	1.19889	AN6754	Predicted glycosylphosphatidylinositol (GPI)-anchored protein
TCONS_00007351	4.77849	10.9729	0.00005	0.000217136	1.19931	AN9295	Has domain(s) with predicted substrate-specific transmembrane transporter activity
TCONS_00001545	0.351517	0.807498	0.0149	0.037724	1.19986	AN12154	Has domain(s) with predicted nucleotide binding
TCONS_00008064	0.296379	0.681731	0.00415	0.0123122	1.20176	AN0592	Has domain(s) with predicted nucleic acid binding
TCONS_00012079	31.6253	72.7443	0.00005	0.000217136	1.20176	AN2577	Ortholog(s) have glyoxysome localization
TCONS_00004604	0.920577	2.11762	0.00005	0.000217136	1.20184	AN7418	Has domain(s) with predicted oxidoreductase activity and role in metabolic process
TCONS_00015257	0.783069	1.80544	0.00005	0.000217136	1.20514	AN5405	Putative bZIP-containing transcription factor
TCONS_00001671	2.77551	6.40518	0.00005	0.000217136	1.20649	AN8777	amdS, Acetamidase, produces ammonium and acetate from acetamide, allowing utilization of acetamide as sole carbon or nitrogen source; transcript induced under low nitrogen conditions
TCONS_00002430	18.3817	42.4491	0.00005	0.000217136	1.20746	AN4055	Putative acid phosphatase with a predicted role in gluconic acid and gluconate metabolism
TCONS_00015359	0.477651	1.10416	0.004	0.0119228	1.20893	AN5270	Putative acyl-coA dehydrogenase
TCONS_00009414	97.9975	227.168	0.00005	0.000217136	1.21294	AN0468	Ortholog of A. nidulans FGSC A4 : AN0467
TCONS_00012340	6.62883	15.4054	0.00005	0.000217136	1.21661	AN3394	Putative cytochrome P450; putative O-methylsterigmatocystin oxidoreductase; coregulated (with micA/AN3396 and AN3395) secondary metabolism cluster member
TCONS_00010217	2.60765	6.0626	0.00005	0.000217136	1.21719	AN1681	Has domain(s) with predicted role in transmembrane transport and integral to membrane localization
TCONS_00014299	2.42964	5.65547	0.00005	0.000217136	1.21891	AN5624	Ortholog(s) have cytosol
TCONS_00014659	0.751324	1.75164	0.0168	0.0418276	1.2212	AN8356	Has domain(s) with predicted nucleotide binding
TCONS_00014633	0.624603	1.45816	0.009	0.0242636	1.22314	AN8322	Has domain(s) with predicted ADP binding
TCONS_00006007	9.7568	22.8034	0.00005	0.000217136	1.22477	AN6638	dmtA, Protein with homology to cytosine methyltransferases; required for early sexual development and formation of viable ascospores; dmtA locus also encodes an anti-sense transcript tmdA
TCONS_00002697	8.80189	20.5969	0.00005	0.000217136	1.22654	AN3707	Has domain(s) with predicted hydrolase activity
TCONS_00010548	1.73451	4.08095	0.0011	0.0037746	1.23437	AN2099	Putative alternative oxidase
TCONS_00014503	0.397154	0.934781	0.01975	0.0481601	1.23493	AN5365	Protein of unknown function
TCONS_00013187	1.70364	4.01691	0.00005	0.000217136	1.23747	AN3388	amyF, Putative alpha-amylase with a predicted role in starch metabolism; transcriptionally induced by isomaltose in an amyR-dependent manner
TCONS_00002654	1.33626	3.15297	0.00065	0.00235414	1.23852	AN11732	Protein of unknown function
TCONS_00011087	4.19215	9.90408	0.00005	0.000217136	1.24033	AN8898	Putative flavin-containing monooxygenase
TCONS_00013623	4.2495	10.0573	0.00005	0.000217136	1.24288	AN2860	Alcohol dehydrogenase
TCONS_00003998	2.76795	6.5536	0.00005	0.000217136	1.24347	AN7282	Has domain(s) with predicted transferase activity
TCONS_00004348	3.90987	9.2821	0.00245	0.00772774	1.24733	AN7524	Ortholog(s) have mitochondrion localization
TCONS_00005408	0.952536	2.26366	0.00005	0.000217136	1.24881	AN6377	Ortholog of A. niger CBS 513.88 : An02g05020
TCONS_00008138	17.4579	41.6133	0.00005	0.000217136	1.25316	AN0485	Ortholog of A. nidulans FGSC A4 : AN3709
TCONS_00009640	7.79032	18.6361	0.00005	0.000217136	1.25835	AN0221	Putative chitinase
TCONS_00013880	2.01131	4.81277	0.00005	0.000217136	1.25873	AN8389	Has domain(s) with predicted acid phosphatase activity
TCONS_00005613	0.926175	2.21678	0.00085	0.0029882	1.25911	AN6130	Has domain(s) with predicted oxidoreductase activity and role in metabolic process
TCONS_00013899	10.8391	25.9462	0.00005	0.000217136	1.25928	AN8415	apdG, Putative acyl-coA dehydrogenase; member of the aspyridone (apd) gene cluster
TCONS_00006161	48.2461	115.714	0.00005	0.000217136	1.26208	AN6819	Has domain(s) with predicted hydrolase activity
TCONS_00003988	21.2225	50.9641	0.00005	0.000217136	1.26389	AN7298	Protein of unknown function
TCONS_00010117	0.251599	0.607037	0.0011	0.0037746	1.27066	AN1542	xgcA; Protein with oligoxyloglucan reducing end-specific cellobiohydrolase activity, involved in degradation of xyloglucans ]
TCONS_00000242	20.8315	50.3433	0.00005	0.000217136	1.27303	AN4779	Ortholog of A. fumigatus Af293 : Afu3g06660
TCONS_00005131	49.2203	118.983	0.00005	0.000217136	1.27343	AN7590	Putative reductase with a predicted role in carbohydrate metabolism
TCONS_00008141	12.6989	30.7281	0.00005	0.000217136	1.27486	AN0482	Putative ubiquitin-conjugating enzyme
TCONS_00000773	2.56844	6.22468	0.00005	0.000217136	1.27711	AN8753	Ortholog(s) have role in cellular response to drug
TCONS_00003974	3.56976	8.67981	0.00005	0.000217136	1.28184	AN7320	Putative acyl-coA dehydrogenase
TCONS_00014554	8.28296	20.1627	0.00005	0.000217136	1.28347	AN5302	Transcript induced in response to calcium dichloride in a CrzA-dependent manner
TCONS_00008749	1.20087	2.92556	0.00005	0.000217136	1.28464	AN1279	Ortholog of A. fumigatus Af293 : Afu1g09880
TCONS_00006015	1.08365	2.64565	0.00005	0.000217136	1.28772	AN6647	Has domain(s) with predicted oxidoreductase activity and role in oxidation-reduction process
TCONS_00004003	0.483935	1.18422	0.0002	0.000795006	1.29105	AN10920	Has domain(s) with predicted role in transmembrane transport and integral to membrane localization
TCONS_00011989	1.46869	3.64312	0.00005	0.000217136	1.31064	AN2465	Has domain(s) with predicted substrate-specific transmembrane transporter activity
TCONS_00008276	1.31736	3.26818	0.00025	0.000978111	1.31084	AN0302	Ortholog of A. fumigatus Af293 : Afu1g02760
TCONS_00010684	152.093	377.832	0.00005	0.000217136	1.31279	AN2251	BEST1, Putative bestrophin-like protein; anion channel capable of transporting a wide range of organic anions across the plasma membrane; currents activated by elevated cytosolic Ca(2+)
TCONS_00014915	152.92	380.164	0.00005	0.000217136	1.31384	AN5226	acpA, Acetate permease, involved in acetate uptake; has similarity to GPR1/FUN34/YaaH family members; transcript induced by ethanol
TCONS_00001785	0.721952	1.79557	0.0008	0.00283098	1.31447	AN8666	Has domain(s) with predicted sequence-specific DNA binding RNA polymerase II transcription factor activity
TCONS_00005852	9.89234	24.6053	0.00005	0.000217136	1.31459	AN5847	Ortholog of A. fumigatus Af293 : Afu2g08000
TCONS_00001935	86.1807	214.713	0.00005	0.000217136	1.31697	AN7944	ngn3, Putative GNAT-type acetyltransferase; expression upregulated after exposure to farnesol
TCONS_00010377	2.07617	5.18038	0.00005	0.000217136	1.31913	AN1895	maiA, Maleyl-acetoacetate isomerase, enzyme involved in phenylalanine catabolism
TCONS_00002848	1.97495	4.93505	0.00005	0.000217136	1.32124	AN3505	Has domain(s) with predicted ATP binding
TCONS_00012084	116.061	290.023	0.00005	0.000217136	1.32128	AN2582	Has domain(s) with predicted role in cell wall macromolecule catabolic process
TCONS_00015305	1.96008	4.90445	0.0001	0.000416687	1.32318	AN5338	Has domain(s) with predicted oxidoreductase activity and role in oxidation-reduction process
TCONS_00001408	0.781808	1.95899	0.00025	0.000978111	1.32522	AN10566	Ortholog of A. fumigatus Af293 : Afu2g03130
TCONS_00010777	110.376	277.11	0.00005	0.000217136	1.32804	AN2388	Putative beta-1,4 enodglucanase
TCONS_00015293	0.37061	0.930495	0.0072	0.0199983	1.3281	AN5354	Has domain(s) with predicted nucleotide binding
TCONS_00013741	40.9069	102.752	0.00005	0.000217136	1.32876	AN2685	Ortholog of Aspergillus wentii : Aspwe1_0039128
TCONS_00011028	2.91334	7.3439	0.0001	0.000416687	1.33387	AN12391	Ortholog of Aspergillus tubingensis : Asptu1_0186646
TCONS_00013772	0.514359	1.29772	0.00205	0.0065947	1.33513	AN10329	Predicted mariner transposon-related ORF
TCONS_00014407	37.1725	93.9907	0.00005	0.000217136	1.33828	AN5490	Ortholog of A. niger CBS 513.88 : An08g10190
TCONS_00004078	10.5196	26.5991	0.00005	0.000217136	1.3383	AN7183	Protein of unknown function
TCONS_00007179	47.0634	119.475	0.00005	0.000217136	1.34404	AN6823	Ortholog of A. fumigatus Af293 : Afu5g12860
TCONS_00014635	14.3056	36.3333	0.00005	0.000217136	1.34471	AN8323	Protein of unknown function
TCONS_00006342	18.5521	47.1731	0.00005	0.000217136	1.34638	AN10816	Ortholog of A. fumigatus Af293 : Afu8g05030
TCONS_00012095	34.3584	87.4973	0.00005	0.000217136	1.34858	AN2594	Ortholog of A. nidulans FGSC A4 : AN7988
TCONS_00010489	11.8676	30.2813	0.00005	0.000217136	1.3514	AN2023	Ortholog of A. niger CBS 513.88 : An11g07220
TCONS_00012070	0.280814	0.719233	0.0087	0.0235482	1.35684	AN2559	Has domain(s) with predicted nucleotide binding
TCONS_00011531	19.247	49.3225	0.00005	0.000217136	1.35761	AN1918	acuF, Putative phosphoenolpyruvate carboxykinase with a predicted role in gluconeogenesis and glycolysis; transcriptionally induced by acetate and after exposure to farneso
TCONS_00012383	32.7762	84.1324	0.00005	0.000217136	1.36001	AN3345	Has domain(s) with predicted amino acid transmembrane transporter activity
TCONS_00000595	2.8788	7.39579	0.00005	0.000217136	1.36124	AN4373	Has domain(s) with predicted nucleotide binding activity
TCONS_00004231	0.96315	2.48376	0.00005	0.000217136	1.3667	AN6995	Protein of unknown function
TCONS_00005827	0.817641	2.1184	0.0001	0.000416687	1.37344	AN5887	Predicted GTPase activating protein
TCONS_00002114	620.333	1608.48	0.00005	0.000217136	1.37459	AN8175	Has domain(s) with predicted viral capsid localization
TCONS_00010960	6.47824	16.8096	0.00005	0.000217136	1.37562	AN2607	Putative cytochrome P450
TCONS_00006100	0.871139	2.26057	0.0012	0.00408337	1.37571	AN11904	Ortholog of A. nidulans FGSC A4 : AN7635/binA
TCONS_00010746	2.61556	6.79286	0.0032	0.00974345	1.3769	AN12126	Protein of unknown function
TCONS_00006239	4.30512	11.196	0.0026	0.00815291	1.37886	AN6909	Putative bestrophin-like protein; similar to plasma membrane anion channels
TCONS_00001178	22.0303	57.3733	0.00005	0.000217136	1.38089	AN10595	aspE, Putative septin; present only in filamentous fungi
TCONS_00014228	6.90521	17.9893	0.00005	0.000217136	1.38138	AN10714	Ortholog of A. fumigatus Af293 : Afu1g06650
TCONS_00008904	7.07666	18.4465	0.00005	0.000217136	1.3822	AN11841	ngn18, Putative GNAT-type acetyltransferase
TCONS_00009203	0.38519	1.0048	0.00705	0.0196405	1.38327	AN2331	pelA; Protein with pectin lyase activity, involved in degradation of pectin
TCONS_00012649	5.18627	13.5659	0.00005	0.000217136	1.38721	AN11697	Has domain(s) with predicted transferase activity
TCONS_00009936	3.37706	8.84255	0.00005	0.000217136	1.3887	AN8931	Ortholog of A. fumigatus Af293 : Afu1g10120
TCONS_00000104	115.643	302.85	0.00005	0.000217136	1.38892	AN4935	ran1, Ortholog(s) have protein serine/threonine kinase activity
TCONS_00006380	3.65806	9.58569	0.00005	0.000217136	1.3898	AN6387	Has domain(s) with predicted role in transmembrane transport and integral to membrane localization
TCONS_00012855	0.849142	2.2281	0.0008	0.00283098	1.39174	AN2778	Has domain(s) with predicted heme binding activity
TCONS_00006401	3.42302	8.98723	0.00005	0.000217136	1.39261	AN6369	Has domain(s) with predicted ATP binding
TCONS_00004732	283.243	743.863	0.00005	0.000217136	1.393	AN7268	Has domain(s) with predicted nucleotide binding
TCONS_00002622	79.3137	208.541	0.00005	0.000217136	1.39469	AN3799	Ortholog(s) have low-affinity zinc ion transmembrane transporter activity
TCONS_00002044	53.4837	140.633	0.00005	0.000217136	1.39476	AN11046	Protein of unknown function
TCONS_00006008	205.947	542.088	0.00005	0.000217136	1.39625	AN6639	mcdB, Putative 2-methylcitrate dehydratase with a predicted role in lysine metabolism
TCONS_00010273	21.091	55.5658	0.00005	0.000217136	1.39757	AN1753	Ortholog(s) have endoplasmic reticulum
TCONS_00014529	6.36682	16.7772	0.0009	0.00314876	1.39785	AN5335	Putative cytochrome P450
TCONS_00007160	4.78848	12.6383	0.00005	0.000217136	1.40016	AN11908	Has domain(s) with predicted nucleus localization
TCONS_00004372	1.11515	2.94342	0.0091	0.0245072	1.40026	AN11754	Protein of unknown function
TCONS_00013169	7.71651	20.4029	0.00005	0.000217136	1.40275	AN3409	Protein of unknown function
TCONS_00011750	32.6431	86.3292	0.00005	0.000217136	1.40307	AN12199	Ortholog of Aspergillus wentii : Aspwe1_0170942
TCONS_00010015	1.47017	3.88922	0.00825	0.0225157	1.4035	AN1430	Ortholog(s) have betaine-aldehyde dehydrogenase activity
TCONS_00008392	2.17356	5.7588	0.00005	0.000217136	1.40571	AN10024	Has domain(s) with predicted oxidoreductase activity and role in metabolic process
TCONS_00002183	9.6922	25.6935	0.00005	0.000217136	1.40651	AN11064	agnD, Putative alpha-1,3-glucanase
TCONS_00003028	0.927584	2.47002	0.00455	0.0133589	1.41298	AN8081	Protein of unknown function
TCONS_00001275	8.24801	21.9788	0.00005	0.000217136	1.41399	AN4688	ivdA, Putative acyl-coA dehydrogenase
TCONS_00007894	9.55703	25.4806	0.00095	0.00331119	1.41477	AN0815	Ortholog of A. fumigatus Af293 : Afu4g14380
TCONS_00013222	28.2382	75.3029	0.00005	0.000217136	1.41506	AN3346	Ortholog of A. nidulans FGSC A4 : AN3303
TCONS_00010380	18.2075	48.761	0.00005	0.000217136	1.4212	AN1901	pdmA, Putative sterol 14 alpha-demethylase with a predicted role in sterol metabolism
TCONS_00013290	92.661	248.319	0.00005	0.000217136	1.42216	AN3258	Ortholog of A. fumigatus Af293 : Afu8g07090
TCONS_00002039	7.71296	20.6772	0.00005	0.000217136	1.42269	AN8078	phacA, Phenylacetate 2-hydroxylase; cytochrome P450 monooxygenase involved in phenylacetate utilization; transcript is induced by phenylacetate
TCONS_00001407	48.7625	131.284	0.00005	0.000217136	1.42885	AN4515	crhB, Putative transglycosidase with a predicted role in glucan processing; predicted glycosyl phosphatidylinositol (GPI)-anchor
TCONS_00015321	7.57889	20.4115	0.00005	0.000217136	1.42932	AN5318	Putative non-ribosomal peptide synthetase
TCONS_00012314	38.4797	103.887	0.00005	0.000217136	1.43284	AN3433	Has domain(s) with predicted sequence-specific DNA binding RNA polymerase II transcription factor activity
TCONS_00000753	1.44846	3.913	0.00005	0.000217136	1.43375	AN8776	Ortholog of A. niger CBS 513.88 : An08g03560
TCONS_00006625	1.60906	4.34785	0.00005	0.000217136	1.43409	AN6117	Protein of unknown function
TCONS_00000912	54.5615	147.688	0.00005	0.000217136	1.43659	AN8593	Has domain(s) with predicted hydrolase activity
TCONS_00004792	1.37611	3.72963	0.00005	0.000217136	1.43844	AN7186	Ortholog of A. fumigatus Af293 : Afu5g14180
TCONS_00011511	2.67316	7.24949	0.00005	0.000217136	1.43933	AN1896	fahA, Fumarylacetoacetate hydrolase, catalyzes the last step in the phenylalanine catabolic pathway; intracellular; protein abundance decreased by menadione stress; mutation in human ortholog causes type I hereditary tyrosinaemia
TCONS_00009219	122.298	331.724	0.00005	0.000217136	1.43959	AN0723	Ortholog of A. fumigatus Af293 : Afu1g13990
TCONS_00010259	2.21051	5.99936	0.00005	0.000217136	1.44043	AN10233	Has domain(s) with predicted NADP binding
TCONS_00000901	45.0777	122.714	0.00005	0.000217136	1.44482	AN8603	Has domain(s) with predicted nucleotide binding
TCONS_00014796	0.461564	1.25672	0.00315	0.00961708	1.44506	AN8545	Has domain(s) with predicted nucleoside-triphosphatase activity
TCONS_00012336	38.5304	104.969	0.00005	0.000217136	1.4459	AN3408	Ortholog(s) have dipeptide transmembrane transporter activity
TCONS_00006981	2.38584	6.50536	0.015	0.0379112	1.44713	AN6579	Ortholog of A. fumigatus Af293 : Afu6g04470
TCONS_00005357	2.2636	6.17569	0.00005	0.000217136	1.44798	AN10819	ffkB, Has domain(s) with predicted ATP binding, protein kinase activity, transferase activity, transferring phosphorus-containing groups activity and role in protein phosphorylation
TCONS_00000105	31.3931	85.6484	0.00005	0.000217136	1.44798	AN4931	Ortholog of A. fumigatus Af293 : Afu3g10580
TCONS_00011499	0.743604	2.03517	0.00085	0.0029882	1.45254	AN1885	Has domain(s) with predicted nucleotide binding
TCONS_00002515	20.62	56.4536	0.00005	0.000217136	1.45302	AN10487	Has domain(s) with predicted role in transmembrane transport and integral to membrane localization
TCONS_00009166	16.9603	46.6671	0.00005	0.000217136	1.46024	AN0788	Ortholog of A. niger CBS 513.88 : An09g02430
TCONS_00011121	9.85078	27.1072	0.00005	0.000217136	1.46037	AN1412	Ortholog of A. fumigatus Af293 : Afu8g04030
TCONS_00013362	24.0953	66.4225	0.00005	0.000217136	1.46292	AN3161	Short-chain dehydrogenase/reductase family oxidoreductase
TCONS_00002436	4.44418	12.2838	0.00005	0.000217136	1.46676	AN4047	Ortholog of A. fumigatus Af293 : Afu1g03880
TCONS_00010700	227.5	630.394	0.00005	0.000217136	1.47039	AN2277	Ortholog(s) have cell division site
TCONS_00004352	4.29895	11.9157	0.00005	0.000217136	1.47081	AN7528	Ortholog of A. fumigatus Af293 : Afu6g09830
TCONS_00006588	0.38646	1.07221	0.00165	0.00543668	1.4722	AN6154	Ortholog of A. nidulans FGSC A4 : AN5342
TCONS_00010089	4.26705	11.8414	0.00005	0.000217136	1.47253	AN1509	Ortholog of A. fumigatus Af293 : Afu8g05120
TCONS_00011323	3.19507	8.87236	0.00005	0.000217136	1.47347	AN11883	Protein of unknown function
TCONS_00008264	45.0683	125.22	0.00005	0.000217136	1.47428	AN0323	Ortholog of A. nidulans FGSC A4 : AN2370
TCONS_00011350	3.09873	8.63518	0.00005	0.000217136	1.47855	AN1686	Ortholog of A. fumigatus Af293 : Afu4g08620
TCONS_00009769	2.03992	5.70854	0.0001	0.000416687	1.48461	AN10014	Protein of unknown function
TCONS_00001319	0.690427	1.93407	0.00005	0.000217136	1.48608	AN4630	Has domain(s) with predicted substrate-specific transmembrane transporter activity
TCONS_00007214	0.479596	1.34647	0.00005	0.000217136	1.48928	AN6870	Ortholog(s) have Golgi apparatus
TCONS_00001430	0.253492	0.719112	0.003	0.00923105	1.50428	AN4485	Has domain(s) with predicted sequence-specific DNA binding RNA polymerase II transcription factor activity
TCONS_00005441	186.446	529.087	0.00005	0.000217136	1.50475	AN6337	Ortholog(s) have intracellular localization
TCONS_00009437	16.8009	47.8597	0.00005	0.000217136	1.51027	AN0438	Ortholog of A. fumigatus Af293 : Afu1g04575
TCONS_00006178	2.80691	8.0063	0.00005	0.000217136	1.51215	AN11989	Has domain(s) with predicted iron ion binding
TCONS_00007367	9.60491	27.4008	0.00005	0.000217136	1.51238	AN9315	Ortholog(s) have role in NADH oxidation
TCONS_00000774	4.08744	11.7016	0.0002	0.000795006	1.51743	AN8752	Ortholog of A. fumigatus Af293 : Afu6g02845
TCONS_00006369	5.87376	16.843	0.00005	0.000217136	1.51979	AN6399	Putative bleomycin hydrolase
TCONS_00012947	6.93156	19.8847	0.00005	0.000217136	1.52041	AN2674	Has domain(s) with predicted catalytic activity and role in metabolic process
TCONS_00006353	0.324369	0.931204	0.01485	0.0376348	1.52146	AN6421	Has domain(s) with predicted metal ion binding
TCONS_00003358	0.501834	1.44154	0.00005	0.000217136	1.52233	AN4131	Has domain(s) with predicted solute:hydrogen antiporter activity
TCONS_00013996	4.38017	12.5966	0.00005	0.000217136	1.52398	AN8546	Putative phospholipase C
TCONS_00010932	0.932399	2.6866	0.0003	0.00115729	1.52676	AN2571	Protein of unknown function
TCONS_00004543	4.9225	14.2315	0.00005	0.000217136	1.53163	AN7764	Has domain(s) with predicted ligase activity
TCONS_00003322	0.608711	1.76204	0.0001	0.000416687	1.53342	AN4177	Has domain(s) with predicted catalytic activity
TCONS_00004283	12.3995	36.0783	0.00005	0.000217136	1.54084	AN11563	Ortholog of Aspergillus fumigatus A1163 : AFUB_023040
TCONS_00010193	5.31156	15.4734	0.00005	0.000217136	1.54258	AN1646	Ortholog of Aspergillus versicolor : Aspve1_0064838 and Aspergillus sydowii : Aspsy1_0059989
TCONS_00009785	0.628427	1.83078	0.0001	0.000416687	1.54264	AN0036	Ortholog(s) have cytosol
TCONS_00008036	2.07537	6.05685	0.00005	0.000217136	1.5452	AN0638	Ortholog of A. nidulans FGSC A4 : AN6319
TCONS_00011182	123.768	361.672	0.00005	0.000217136	1.54705	AN1493	Predicted glycosylphosphatidylinositol (GPI)-anchored protein
TCONS_00009506	9.66384	28.2417	0.00005	0.000217136	1.54716	AN0370	Has domain(s) with predicted catalytic activity and role in metabolic process
TCONS_00009082	108.134	316.234	0.00005	0.000217136	1.54817	AN0895	Predicted NAD-dependent oxidoreductase
TCONS_00006105	2.21663	6.4895	0.00015	0.00061128	1.54974	AN6750	Has domain(s) with predicted oxidoreductase activity and role in metabolic process
TCONS_00004474	8.723	25.6241	0.0031	0.00949002	1.5546	AN7670	Ortholog of A. fumigatus Af293 : Afu2g01430
TCONS_00013751	0.719698	2.11817	0.00005	0.000217136	1.55735	AN2663	Ortholog(s) have pantothenate transmembrane transporter activity
TCONS_00012091	1.09223	3.21604	0.00005	0.000217136	1.55801	AN2590	Has domain(s) with predicted heme binding
TCONS_00010013	29.708	87.5977	0.00005	0.000217136	1.56004	AN1426	Ortholog(s) have serine-type carboxypeptidase activity
TCONS_00006756	1.90199	5.62618	0.00005	0.000217136	1.56465	AN5967	Protein of unknown function
TCONS_00015097	13.5198	40.1936	0.00045	0.00167321	1.57189	AN5596	Has domain(s) with predicted role in transmembrane transport and integral to membrane localization
TCONS_00003002	21.4152	63.7529	0.00005	0.000217136	1.57386	AN8036	Ortholog of A. fumigatus Af293 : Afu5g01910
TCONS_00013778	3.82446	11.4003	0.00005	0.000217136	1.57575	AN12325	Protein of unknown function
TCONS_00003051	1.78332	5.31897	0.00005	0.000217136	1.57658	AN11941	Putative L-iditol 2-dehydrogenase with a predicted role in mannose/mannitol
TCONS_00014270	1.44353	4.33037	0.00105	0.00362255	1.58489	AN5659	Has domain(s) with predicted nucleic acid binding
TCONS_00006352	0.349882	1.0512	0.0137	0.0350869	1.58709	AN6422	Has domain(s) with predicted hydrolase activity
TCONS_00006076	32.3083	97.1657	0.00005	0.000217136	1.58854	AN10847	Protein of unknown function
TCONS_00000408	6.45387	19.4299	0.00005	0.000217136	1.59004	AN4590	Sugar transporter
TCONS_00012578	36.229	109.111	0.00005	0.000217136	1.59057	AN3100	Ortholog of A. fumigatus Af293 : Afu3g12520
TCONS_00004472	10.5037	31.6371	0.0008	0.00283098	1.59073	AN7669	Has domain(s) with predicted hydrolase activity
TCONS_00012104	15.8782	48.084	0.00005	0.000217136	1.59851	AN2606	Has domain(s) with predicted oxidoreductase activity and role in oxidation-reduction process
TCONS_00009774	8.1752	24.787	0.00005	0.000217136	1.60026	AN12269	Ortholog of A. fumigatus Af293 : Afu5g12450
TCONS_00005320	3.57365	10.8699	0.00005	0.000217136	1.60487	AN7839	Has domain(s) with predicted ATP binding
TCONS_00012430	3.92204	11.9608	0.00005	0.000217136	1.60864	AN3276	Putative Type II fatty acid synthase with a predicted role in mitochondrial fatty acid formation
TCONS_00014485	7.4234	22.6456	0.00005	0.000217136	1.60908	AN5399	Ortholog of A. fumigatus Af293 : Afu2g15280
TCONS_00004733	71.7928	219.087	0.00005	0.000217136	1.60959	AN7266	Protein of unknown function
TCONS_00013877	3.19526	9.76223	0.00005	0.000217136	1.61128	AN11085	Putative D-arabinitol 4-dehydrogenaset
TCONS_00006341	0.743327	2.27217	0.0017	0.00557977	1.612	AN6434	CYP672A1; putative cytochrome P450
TCONS_00006840	1.0195	3.12079	0.00005	0.000217136	1.61405	AN5864	Has domain(s) with predicted substrate-specific transmembrane transporter activity
TCONS_00011424	72.297	221.504	0.00005	0.000217136	1.61532	AN1801	Ortholog of A. fumigatus Af293 : Afu2g14620
TCONS_00004069	3.74961	11.5012	0.00005	0.000217136	1.61697	AN7201	Ortholog(s) have role in proteolysis
TCONS_00001074	0.428709	1.31535	0.00005	0.000217136	1.61738	AN4921	Ortholog of A. fumigatus Af293 : Afu3g10680
TCONS_00004600	1.25485	3.85153	0.00005	0.000217136	1.61791	AN11027	Has domain(s) with predicted acyl-CoA hydrolase activity and role in acyl-CoA metabolic process
TCONS_00014733	934.957	2872.84	0.00005	0.000217136	1.6195	AN8461	Ortholog(s) have IgE binding activity
TCONS_00002435	296.951	914.915	0.00005	0.000217136	1.62341	AN4049	Predicted glycosylphosphatidylinositol (GPI)-anchored protein
TCONS_00005274	17.589	54.2172	0.00005	0.000217136	1.62408	AN12085	Ortholog of Aspergillus versicolor : Aspve1_0150796 and Aspergillus sydowii : Aspsy1_0090491
TCONS_00002305	23.4326	72.2746	0.00005	0.000217136	1.62497	AN4201	Putative acyl-CoA synthetase/AMP-binding domain protein
TCONS_00014526	4.49011	13.9547	0.00005	0.000217136	1.63593	AN5339	Ortholog of A. oryzae RIB40 : AO090103000416
TCONS_00007057	1084.6	3373.93	0.00005	0.000217136	1.63726	AN6669	Putative sugar transporter
TCONS_00004011	16.2201	50.8906	0.00005	0.000217136	1.64962	AN12400	Ortholog of Aspergillus brasiliensis : Aspbr1_0281622
TCONS_00001296	0.573264	1.80344	0.0021	0.00674915	1.65348	AN4658	Ortholog of A. fumigatus Af293 : Afu5g08460
TCONS_00002830	0.265973	0.838838	0.00005	0.000217136	1.65711	AN3543	Protein of unknown function
TCONS_00000191	1.86519	5.88687	0.00005	0.000217136	1.65818	AN10599	Has domain(s) with predicted catalytic activity and role in cellular amino acid catabolic process
TCONS_00002691	5.43815	17.2826	0.00005	0.000217136	1.66813	AN3717	Ortholog of A. fumigatus Af293 : Afu6g12780
TCONS_00002826	1.42369	4.52633	0.00005	0.000217136	1.66871	AN3553	Ortholog of Neosartorya fischeri NRRL 181 : NFIA_072720 and Aspergillus terreus NIH2624 : ATET_01237
TCONS_00001694	0.264052	0.842377	0.00075	0.00267542	1.67365	AN8760	Has domain(s) with predicted role in transmembrane transport and integral to membrane localization
TCONS_00008154	18.849	60.2667	0.00005	0.000217136	1.67687	AN0467	Ortholog of A. nidulans FGSC A4 : AN0468
TCONS_00005399	0.616686	1.98189	0.00155	0.00513876	1.68427	AN6388	lacE; Putative beta-galactosidase with a predicted role in polysaccharide degradation
TCONS_00009773	7.77982	25.0232	0.00285	0.00882815	1.68546	AN0051	Putative dioxygenase
TCONS_00009684	2.22812	7.22078	0.00005	0.000217136	1.69633	AN10025	Ortholog of A. fumigatus Af293 : Afu5g11280
TCONS_00006635	6.13799	20.0089	0.00005	0.000217136	1.70481	AN6105	Has domain(s) with predicted carbon-sulfur lyase activity and role in metabolic process
TCONS_00011388	0.247947	0.810908	0.01085	0.028519	1.70951	AN1734	Ortholog of A. fumigatus Af293 : Afu6g08740
TCONS_00010314	3.1599	10.3662	0.00005	0.000217136	1.71394	AN1799	Ortholog(s) have lipase activity
TCONS_00007754	1.43639	4.71954	0.01565	0.0393684	1.7162	AN0991	Ortholog(s) have cytosol localization
TCONS_00001273	5.24858	17.2535	0.00005	0.000217136	1.71689	AN4691	Ortholog(s) have L-arabinitol 2-dehydrogenase activity and role in D-arabinose catabolic process
TCONS_00014358	0.378334	1.24437	0.00005	0.000217136	1.71768	AN5553	Putative cytochrome P450
TCONS_00006624	5.16131	17.0199	0.00005	0.000217136	1.72141	AN6118	agtA, Dicarboxylic amino acid permease, mediates high-affinity transport of L-glutamate and L-aspartate; regulated by nitrogen metabolite repression; mutants fail to utilize aspartate as a sole nitrogen source
TCONS_00001713	0.597066	1.96915	0.00005	0.000217136	1.72161	AN12077	Protein of unknown function
TCONS_00013382	1030.21	3405.01	0.00005	0.000217136	1.72472	AN10356	Ortholog of A. nidulans FGSC A4 : AN0435
TCONS_00011762	1.09344	3.61906	0.00005	0.000217136	1.72674	AN2201	Predicted amino acid transmembrane transporter
TCONS_00005317	0.624763	2.06859	0.00005	0.000217136	1.72727	AN7824	stcB, Putative sterigmatocystin biosynthesis P450 monooxygenase with a predicted role in sterigmatocystin/aflatoxin biosynthesis; member of the sterigmatocystin biosynthesis gene cluster
TCONS_00007408	8.5798	28.4839	0.00005	0.000217136	1.73113	AN9373	Has domain(s) with predicted sequence-specific DNA binding RNA polymerase II transcription factor activity
TCONS_00011246	96.8642	322.122	0.00005	0.000217136	1.73357	AN1566	Ortholog(s) have cytosol
TCONS_00013856	0.986985	3.28274	0.00015	0.00061128	1.7338	AN8364	Protein of unknown function
TCONS_00010064	0.689018	2.2926	0.00005	0.000217136	1.73437	AN10207	Has domain(s) with predicted role in transmembrane transport and integral to membrane localization
TCONS_00002918	0.402484	1.33986	0.0007	0.00251378	1.73508	AN7926	Has domain(s) with predicted nucleotide binding
TCONS_00012006	82.5406	275.224	0.00005	0.000217136	1.73743	AN2483	Protein of unknown function
TCONS_00005956	14.9041	49.7601	0.00005	0.000217136	1.73928	AN6578	Ortholog(s) have role in positive regulation of gluconate transmembrane transport and cytosol
TCONS_00006466	15.9666	53.4492	0.00005	0.000217136	1.74311	AN6273	Ortholog(s) have intracellular localization
TCONS_00007027	8.59536	28.878	0.00005	0.000217136	1.74834	AN6633	Protein of unknown function
TCONS_00008624	4.65175	15.6772	0.00005	0.000217136	1.75282	AN9363	Has domain(s) with predicted catechol 1
TCONS_00004389	0.606396	2.04437	0.00005	0.000217136	1.75332	AN10972	Has domain(s) with predicted amino acid transmembrane transporter activity
TCONS_00007936	0.644582	2.18625	0.00005	0.000217136	1.76202	AN0765	Has domain(s) with predicted catalytic activity
TCONS_00000162	10.0769	34.2607	0.00005	0.000217136	1.7655	AN11766	Ortholog of A. fumigatus Af293 : Afu3g07660
TCONS_00006634	3.47259	11.8198	0.00005	0.000217136	1.76713	AN10773	Protein of unknown function
TCONS_00003107	16.3062	55.6454	0.00005	0.000217136	1.77084	AN8174	Ortholog of A. oryzae RIB40 : AO090102000187
TCONS_00013014	0.210758	0.719808	0.0056	0.0160712	1.77202	AN9197	Ortholog of A. fumigatus Af293 : Afu1g16030
TCONS_00001919	0.82864	2.83155	0.00005	0.000217136	1.77278	AN7920	Has domain(s) with predicted hydrolase activity
TCONS_00010014	13.2297	45.2809	0.00005	0.000217136	1.77513	AN1428	Ortholog(s) have N-acetylglucosamine-6-phosphate deacetylase activity
TCONS_00010180	1.18311	4.05346	0.00005	0.000217136	1.77657	AN1619	mcdA, Putative 2-methylcitrate dehydratase
TCONS_00012315	25.9098	88.8692	0.00005	0.000217136	1.77818	AN3432	Aldose 1-epimerase with a predicted role in carbohydrate metabolism
TCONS_00004548	2.75029	9.45382	0.00005	0.000217136	1.78131	AN7772	Putative cytochrome P450; transcript repressed by nitrate
TCONS_00012946	6.61173	22.822	0.00005	0.000217136	1.78733	AN2675	Has domain(s) with predicted role in transmembrane transport and integral to membrane localization
TCONS_00000031	0.361918	1.25008	0.0009	0.00314876	1.78829	AN5044	Has domain(s) with predicted oxidoreductase activity and role in metabolic process
TCONS_00007198	5.33739	18.4404	0.00005	0.000217136	1.78866	AN6847	Ortholog(s) have cytosol
TCONS_00002910	0.277185	0.959191	0.01395	0.0356554	1.79097	AN7911	orsB; Putative amidohydrolase; member of the F9775 secondary metabolite gene cluster
TCONS_00013249	85.2407	295.84	0.00005	0.000217136	1.7952	AN3304	Putative GABA transporter
TCONS_00004672	267.472	929.112	0.00005	0.000217136	1.79647	AN7329	Protein of unknown function
TCONS_00010307	0.862408	2.99957	0.00005	0.000217136	1.79831	AN1792	Has domain(s) with predicted hydrolase activity
TCONS_00013304	0.843668	2.95021	0.00005	0.000217136	1.80607	AN3241	Ortholog of A. nidulans FGSC A4 : AN6413
TCONS_00011992	62.2678	218.715	0.00005	0.000217136	1.81249	AN2469	Has domain(s) with predicted nucleotide binding
TCONS_00015334	9.24259	32.4962	0.00005	0.000217136	1.8139	AN10659	Has domain(s) with predicted DNA binding
TCONS_00014682	1.1646	4.10039	0.00005	0.000217136	1.81592	AN8400	Sugar transporter
TCONS_00011792	2.15602	7.61651	0.00005	0.000217136	1.82076	AN2242	Ortholog of A. fumigatus Af293 : Afu5g06790
TCONS_00004832	0.419436	1.48381	0.00005	0.000217136	1.82279	AN7129	Protein of unknown function
TCONS_00002021	24.4512	86.512	0.00005	0.000217136	1.823	AN8051	Ortholog of A. fumigatus Af293 : Afu5g02120
TCONS_00009722	32.3259	114.896	0.00005	0.000217136	1.82957	AN0129	Putative protein tyrosine phosphatase
TCONS_00010422	11.9207	42.5064	0.00005	0.000217136	1.83421	AN1940	Ortholog of A. fumigatus Af293 : Afu4g13200
TCONS_00009956	0.704796	2.51708	0.00075	0.00267542	1.83647	AN8905	Putative cytochrome P450 Erg5
TCONS_00005715	28.787	103.868	0.00005	0.000217136	1.85127	AN6002	Putative monooxygenase; asperthecin (apt) gene cluster member required for asperthecin biosynthesis, aptC
TCONS_00001249	121.499	439.629	0.00005	0.000217136	1.85534	AN10581	Ortholog of A. fumigatus Af293 : Afu5g08640
TCONS_00012420	27.2733	98.8778	0.00005	0.000217136	1.85815	AN10403	Ortholog of Aspergillus sydowii : Aspsy1_0087592
TCONS_00000199	1.89176	6.87409	0.00005	0.000217136	1.86144	AN4825	Putative glucan 1,3-beta-glucosidase with a predicted role in glucan metabolism
TCONS_00011500	2.45622	8.92862	0.00005	0.000217136	1.862	AN1888	Putative ketose-1,6-bisphosphate aldolase
TCONS_00008405	2.37657	8.64563	0.00045	0.00167321	1.86309	AN10039	Putative histidine acid phosphatase
TCONS_00006398	9.76391	35.5431	0.00005	0.000217136	1.86404	AN6373	Ortholog of Aspergillus wentii : Aspwe1_0696581
TCONS_00011059	3.45477	12.6655	0.00005	0.000217136	1.87424	AN8923	Ortholog of A. fumigatus Af293 : Afu3g01872
TCONS_00010328	9.41926	34.5605	0.00005	0.000217136	1.87544	AN1822	Has domain(s) with predicted nucleotide binding
TCONS_00006749	0.674256	2.48315	0.00005	0.000217136	1.8808	AN5976	bglG, Putative beta-glucosidase
TCONS_00007215	0.744664	2.76232	0.0008	0.00283098	1.89122	AN6872	Ortholog of Aspergillus flavus NRRL 3357 : AFL2T_11606
TCONS_00011721	12.9798	48.2379	0.00005	0.000217136	1.8939	AN2151	Ortholog of A. fumigatus Af293 : Afu2g16000
TCONS_00015320	0.237125	0.883084	0.01615	0.0404365	1.8969	AN5319	Ortholog of Aspergillus versicolor : Aspve1_0074620
TCONS_00006063	51.4757	191.901	0.00075	0.00267542	1.8984	AN6703	Putative major facilitator superfamily (MFS) permease
TCONS_00006345	3.84954	14.3735	0.00005	0.000217136	1.90065	AN6430	Putative transcription factor
TCONS_00013890	5.29544	19.8101	0.00005	0.000217136	1.90341	AN8403	Has domain(s) with predicted nucleotide binding
TCONS_00014614	0.506048	1.89553	0.00005	0.000217136	1.90526	AN8302	Protein of unknown function
TCONS_00011285	0.406193	1.52757	0.00005	0.000217136	1.91101	AN1614	Has domain(s) with predicted methyltransferase activity and role in metabolic process
TCONS_00013908	0.691392	2.60205	0.00005	0.000217136	1.91207	AN11078	Putative unsaturated glucuronyl hydrolase
TCONS_00005723	4.57125	17.2528	0.00005	0.000217136	1.91617	AN5990	Putative long-chain-fatty-acid-CoA ligase with a predicted role in fatty acid metabolism
TCONS_00013953	6.57919	24.8822	0.01085	0.028519	1.91913	AN11878	Protein of unknown function
TCONS_00009856	1.55803	5.9065	0.00005	0.000217136	1.92258	AN9028	Has domain(s) with predicted nucleotide binding activity
TCONS_00006574	1.08964	4.13174	0.00005	0.000217136	1.92289	AN6177	floA, Putative flotillin ortholog, involved in maintenance of sterol-rich plasma membrane domains; required for apical localization of cell-end marker proteins; mutation causes abnormal hyphal morphology
TCONS_00004051	5.90173	22.4156	0.00015	0.00061128	1.92529	AN11551	Protein of unknown function
TCONS_00013812	3.94268	15.0141	0.00005	0.000217136	1.92907	AN8309	Putative cytochrome P450
TCONS_00005461	9.22693	35.2672	0.00005	0.000217136	1.9344	AN6315	Ortholog of A. nidulans FGSC A4 : AN9346
TCONS_00011512	1.37908	5.27204	0.0047	0.0137597	1.93466	AN1898	Ortholog(s) have role in melanin biosynthetic process from tyrosine
TCONS_00010142	244.263	937.653	0.00005	0.000217136	1.94062	AN10217	Ortholog(s) have oxidoreductase activity
TCONS_00014702	0.724518	2.80533	0.00005	0.000217136	1.95308	AN8424	Ortholog of A. nidulans FGSC A4 : AN3992
TCONS_00012212	2.10809	8.17629	0.01375	0.0351972	1.95551	AN9133	Ortholog(s) have role in cellular response to abiotic stimulus
TCONS_00008364	0.794529	3.0901	0.00005	0.000217136	1.95948	AN10026	Has domain(s) with predicted oxidoreductase activity
TCONS_00014777	0.22662	0.882282	0.0062	0.0175509	1.96096	AN8520	tdiE; Protein required for terrequinone A biosynthesis; member of the tdi (terrequinone A biosynthesis) gene cluster; transcriptionally regulated by LaeA
TCONS_00007228	9.17525	35.8857	0.00005	0.000217136	1.96759	AN6888	prtB, Putative extracellular aspartic protease (aspergillopepsin)
TCONS_00014357	1.94763	7.62098	0.00005	0.000217136	1.96826	AN10699	Has domain(s) with predicted catalytic activity and role in metabolic process
TCONS_00008278	29.0437	114.7	0.00005	0.000217136	1.98156	AN0301	Ortholog of A. fumigatus Af293 : Afu1g02770
TCONS_00003089	133.704	529.29	0.00005	0.000217136	1.98501	AN12170	Ortholog of A. nidulans FGSC A4 : AN4143
TCONS_00013959	19.1198	75.9782	0.00005	0.000217136	1.99052	AN8499	Ortholog(s) have cytoplasm localization
TCONS_00010360	15.9922	63.6748	0.00005	0.000217136	1.99335	AN1870	Putative beta-1,4-xylosidase
TCONS_00003094	3.93607	15.6914	0.00005	0.000217136	1.99515	AN8162	Ortholog of A. nidulans FGSC A4 : AN7214
TCONS_00011309	0.369387	1.47806	0.00005	0.000217136	2.0005	AN1643	Ortholog of A. nidulans FGSC A4 : AN1704
TCONS_00003764	2.13446	8.54321	0.00005	0.000217136	2.00091	AN3639	Putative dihydrolipoamide transacylase
TCONS_00002075	0.396547	1.59595	0.00385	0.011506	2.00885	AN8110	Putative short-chain dehydrogenase/reductase family protein; predicted secondary metabolism gene cluster member
TCONS_00010699	4.37977	17.6507	0.00005	0.000217136	2.0108	AN2276	Has domain(s) with predicted DNA binding
TCONS_00002792	1.62339	6.57694	0.00005	0.000217136	2.0184	AN3601	Has domain(s) with predicted catalytic activity and role in metabolic process
TCONS_00010779	2.55379	10.42	0.00125	0.00423794	2.02865	AN2390	Has domain(s) with predicted oxidoreductase activity
TCONS_00007227	0.208941	0.853316	0.0051	0.0147989	2.02998	AN6882	Ortholog(s) have oxaloacetase activity and role in oxaloacetate metabolic process
TCONS_00013771	16.67	68.1567	0.00005	0.000217136	2.0316	AN2629	Ortholog of A. nidulans FGSC A4 : AN8660
TCONS_00012568	3.29434	13.4943	0.00005	0.000217136	2.03429	AN3115	Has domain(s) with predicted substrate-specific transmembrane transporter activity
TCONS_00007148	0.446684	1.83498	0.00005	0.000217136	2.03843	AN6784	xptA, Dimethyl-allyl-tryptophan synthase (DMATS) type aromatic prenyltransferase; required for xanthone (shamixanthone and epishamixanthone) and variecoxanthone biosynthesis; upregulated in nitrogen-limited continuous culture
TCONS_00007113	20.8277	86.2098	0.00005	0.000217136	2.04935	AN6739	Has domain(s) with predicted oxidoreductase activity and role in oxidation-reduction process
TCONS_00014962	3.05	12.6264	0.00005	0.000217136	2.04957	AN5763	Has domain(s) with predicted role in transmembrane transport and integral to membrane localization
TCONS_00013335	3.60772	15.0324	0.00005	0.000217136	2.05892	AN10384	Possible C6 transcription factor
TCONS_00010609	2.32891	9.71339	0.00005	0.000217136	2.06032	AN2158	Putative threonine dehydrogenase with a predicted role in glycine
TCONS_00013360	33.6486	141.609	0.00005	0.000217136	2.0733	AN3163	stoA, Putative stomatin ortholog, predicted to have scaffolding functions in maintenance of lipid microdomains in membranes; mutation affects hyphal morphology
TCONS_00014679	0.331049	1.40368	0.00445	0.0130993	2.08409	AN8390	GPR1/FUN34/YaaH family member
TCONS_00011990	153.431	650.971	0.00005	0.000217136	2.08501	AN2466	Has domain(s) with predicted substrate-specific transmembrane transporter activity
TCONS_00014751	1.0992	4.67492	0.00005	0.000217136	2.08848	AN8484	Predicted glycosylphosphatidylinositol (GPI)-anchored protein
TCONS_00010141	1.34691	5.72844	0.00005	0.000217136	2.08848	AN1569	Has domain(s) with predicted sequence-specific DNA binding RNA polymerase II transcription factor activity
TCONS_00011077	0.471228	2.00816	0.00135	0.00453472	2.09137	AN12240	Ortholog of Aspergillus versicolor : Aspve1_0089632
TCONS_00011127	4.59204	19.5693	0.00005	0.000217136	2.09139	AN1417	Protein of unknown function
TCONS_00003655	0.55248	2.35778	0.00005	0.000217136	2.09344	AN3764	Has domain(s) with predicted catalytic activity
TCONS_00012590	22.3427	95.4479	0.00005	0.000217136	2.09491	AN3085	Ortholog(s) have role in cellular response to biotic stimulus
TCONS_00012881	10.4393	44.6276	0.00005	0.000217136	2.09592	AN10335	Has domain(s) with predicted nucleotide binding
TCONS_00014807	1.69413	7.3294	0.00005	0.000217136	2.11315	AN8559	Putative branched chain alpha-keto acid dehydrogenase E1
TCONS_00005313	0.676834	2.94411	0.00005	0.000217136	2.12096	AN7819	Ortholog(s) have role in aflatoxin biosynthetic process
TCONS_00005138	202.075	879.306	0.00005	0.000217136	2.12148	AN10973	Putative citrate synthase
TCONS_00015348	0.63318	2.7582	0.00005	0.000217136	2.12304	AN5282	cbhC, Protein with cellulose 1,4-beta-cellobiosidase activity, involved in degradation of glucans
TCONS_00015330	0.378827	1.65263	0.00005	0.000217136	2.12516	AN5305	Has domain(s) with predicted catalytic activity
TCONS_00011387	1.22028	5.32379	0.00005	0.000217136	2.12524	AN1731	prnD, Putative proline dehydrogenase with a predicted role in proline metabolism; expression is regulated by carbon and nitrogen repression; negatively regulated by CreA
TCONS_00003349	0.20728	0.904362	0.00005	0.000217136	2.12532	AN12097	rglC, Putative rhamnogalacturonan lyase
TCONS_00003166	12.5368	54.7233	0.00005	0.000217136	2.12599	AN8241	chiA, Endochitinase with a predicted role in chitin hydrolysis; glycosylphosphatidylinositol (GPI) anchored protein; modiﬁed by O-linked glycosylation; localized to germination sites, hyphal branch points and regions of polarized growth
TCONS_00008365	1.45221	6.33944	0.00005	0.000217136	2.1261	AN10043	Has domain(s) with predicted ATP binding
TCONS_00007069	19.2537	84.6427	0.00025	0.000978111	2.13625	AN6683	Ortholog of A. nidulans FGSC A4 : AN8537
TCONS_00000456	34.8575	153.409	0.0015	0.00499249	2.13784	AN4527	Has domain(s) with predicted DNA binding
TCONS_00007412	2.49074	11.064	0.00005	0.000217136	2.15122	AN9378	Has domain(s) with predicted nucleotide binding
TCONS_00004658	1.22246	5.43205	0.00005	0.000217136	2.1517	AN7343	Putative Zn(II)2Cys6-domain containing transcription factor
TCONS_00002563	4.29099	19.1109	0.00005	0.000217136	2.15501	AN3872	Transcript induced by light in in developmentally competent mycelia
TCONS_00005400	59.3159	265.226	0.00005	0.000217136	2.16073	AN6382	Has domain(s) with predicted phosphoric diester hydrolase activity and role in lipid metabolic process
TCONS_00006338	0.147045	0.659879	0.00005	0.000217136	2.16594	AN6436	Has domain(s) with predicted ATP binding
TCONS_00012215	0.892392	4.011	0.00005	0.000217136	2.16821	AN9128	Has domain(s) with predicted catalytic activity and role in metabolic process
TCONS_00010853	8.47984	38.4841	0.00005	0.000217136	2.18216	AN10310	Protein of unknown function
TCONS_00011920	0.146583	0.665693	0.0007	0.00251378	2.18313	AN2376	Ortholog of Neosartorya fischeri NRRL 181 : NFIA_063640
TCONS_00002559	7.10331	32.2976	0.00945	0.025376	2.18486	AN3877	Ortholog of A. fumigatus Af293 : Afu8g01510
TCONS_00011934	0.143117	0.650818	0.0007	0.00251378	2.18506	AN12115	Protein of unknown function
TCONS_00012276	4.30494	19.6338	0.00005	0.000217136	2.18927	AN9074	Ortholog of A. fumigatus Af293 : Afu7g02440
TCONS_00008730	0.203085	0.926524	0.01305	0.0336335	2.18975	AN1320	Has domain(s) with predicted serine-type peptidase activity and role in proteolysis
[truncated: 225 more rows]

## Sheet: specifically modulated genes
specifically regulated genes in low-glucose condition
[truncated: 18 more rows]

## Sheet: Transporters
Putative transporters up regulated under lower glucose concentration
[truncated: 92 more rows]

[truncated: 8 more sheets: transcription factors, secondary metabolism, glyoxylate cycle, Fatty acid and lipid metabolism, Signal transduction, Aminoacids_Nitrogen metabolism, Carbon metabolism, aromatic aa degradation]
